# Supplementary material for: Immunomodulatory Peptides as Vaccine Adjuvants and Antimicrobial Agents
Source: Pharmaceuticals (Basel). 2024 Feb 2;17(2):201. doi: 10.3390/ph17020201 (PMC10892805; doi:10.3390/ph17020201)
Supplement: Supplementary file 1 [file pharmaceuticals-17-00201-s001.zip]

Archive with 4 entries (4 files):
- Supplementary material S1.pdf
- Supplementary material S2.xlsx
- Supplementary material S3.pdf
- Supplementary material S4.xlsx
