# Supplementary material for: Immunomodulatory Peptides as Vaccine Adjuvants and Antimicrobial Agents
Source: Pharmaceuticals (Basel). 2024 Feb 2;17(2):201. doi: 10.3390/ph17020201 (PMC10892805; doi:10.3390/ph17020201)
Supplement: Supplementary file 1 [file pharmaceuticals-17-00201-s001.zip › Supplementary material S4.xlsx]

## Sheet: Universal KEGG
Supplementary material 4: KEGG pathway enrichment analysis and biological processes (BP) terms for the identified adjuvants. ACP: anti-cancer; AFP: antifungal peptide; ATB: antitubercular peptide
pathway ID	pathway description	count in gene set	false discovery rate
5205	Proteoglycans in cancer	14	1.02e-13
4510	Focal adhesion	11	4.18e-10
5206	MicroRNAs in cancer	10	4.18e-10
4010	MAPK signaling pathway	11	3.29e-09
4015	Rap1 signaling pathway	10	7.31e-09
4810	Regulation of actin cytoskeleton	10	7.37e-09
4722	Neurotrophin signaling pathway	8	2.68e-08
4062	Chemokine signaling pathway	9	3.18e-08
4540	Gap junction	7	6.77e-08
5215	Prostate cancer	7	7.21e-08
4912	GnRH signaling pathway	7	7.73e-08
4014	Ras signaling pathway	9	1.31e-07
4150	mTOR signaling pathway	6	2.27e-07
5212	Pancreatic cancer	6	2.59e-07
4919	Thyroid hormone signaling pathway	7	4.02e-07
4068	FoxO signaling pathway	7	4.94e-07
4520	Adherens junction	6	4.94e-07
5219	Bladder cancer	5	6.91e-07
4910	Insulin signaling pathway	7	8.25e-07
4012	ErbB signaling pathway	6	1.18e-06
5200	Pathways in cancer	9	1.96e-06
4022	cGMP-PKG signaling pathway	7	2.34e-06
5213	Endometrial cancer	5	2.56e-06
4660	T cell receptor signaling pathway	6	2.66e-06
5223	Non-small cell lung cancer	5	3.49e-06
5221	Acute myeloid leukemia	5	3.68e-06
5214	Glioma	5	5.99e-06
4720	Long-term potentiation	5	6.8e-06
5211	Renal cell carcinoma	5	7.11e-06
5120	Epithelial cell signaling in Helicobacter pylori infection	5	7.43e-06
4530	Tight junction	6	9.09e-06
5160	Hepatitis C	6	9.09e-06
5218	Melanoma	5	9.09e-06
5220	Chronic myeloid leukemia	5	9.09e-06
4350	TGF-beta signaling pathway	5	1.49e-05
4151	PI3K-Akt signaling pathway	8	2.09e-05
4921	Oxytocin signaling pathway	6	2.28e-05
4915	Estrogen signaling pathway	5	3.49e-05
4930	Type II diabetes mellitus	4	4.39e-05
4020	Calcium signaling pathway	6	4.59e-05
5203	Viral carcinogenesis	6	5.61e-05
4144	Endocytosis	6	7.67e-05
4270	Vascular smooth muscle contraction	5	8.72e-05
5131	Shigellosis	4	9.85e-05
5210	Colorectal cancer	4	9.85e-05
4370	VEGF signaling pathway	4	0.000111
4320	Dorso-ventral axis formation	3	0.000158
4664	Fc epsilon RI signaling pathway	4	0.000165
4917	Prolactin signaling pathway	4	0.000189
5161	Hepatitis B	5	0.000189
5166	HTLV-I infection	6	0.000274
5216	Thyroid cancer	3	0.000274
4914	Progesterone-mediated oocyte maturation	4	0.000305
5132	Salmonella infection	4	0.00033
4666	Fc gamma R-mediated phagocytosis	4	0.000428
4972	Pancreatic secretion	4	0.00048
4750	Inflammatory mediator regulation of TRP channels	4	0.000558
5020	Prion diseases	3	0.000578
4726	Serotonergic synapse	4	0.000956
5145	Toxoplasmosis	4	0.00104
4360	Axon guidance	4	0.00147
4611	Platelet activation	4	0.00158
5034	Alcoholism	4	0.00214
4730	Long-term depression	3	0.00217
4610	Complement and coagulation cascades	3	0.00341
4662	B cell receptor signaling pathway	3	0.0035
5010	Alzheimer s disease	4	0.00395
5100	Bacterial invasion of epithelial cells	3	0.00401
5164	Influenza A	4	0.00401
5152	Tuberculosis	4	0.00432
5414	Dilated cardiomyopathy	3	0.00658
4916	Melanogenesis	3	0.00821
5142	Chagas disease (American trypanosomiasis)	3	0.00821
4066	HIF-1 signaling pathway	3	0.0099
4114	Oocyte meiosis	3	0.0103
4668	TNF signaling pathway	3	0.0105
4725	Cholinergic synapse	3	0.0106
4960	Aldosterone-regulated sodium reabsorption	2	0.015
4380	Osteoclast differentiation	3	0.0151
4650	Natural killer cell mediated cytotoxicity	3	0.0151
4973	Carbohydrate digestion and absorption	2	0.016
4261	Adrenergic signaling in cardiomyocytes	3	0.0215
5144	Malaria	2	0.0227
4932	Non-alcoholic fatty liver disease (NAFLD)	3	0.0236
5110	Vibrio cholerae infection	2	0.0271
5130	Pathogenic Escherichia coli infection	2	0.0278
4621	NOD-like receptor signaling pathway	2	0.0317
4976	Bile secretion	2	0.0455
5133	Pertussis	2	0.0457
5140	Leishmaniasis	2	0.0457

## Sheet: Universal BP
pathway ID	pathway description	count in gene set	false discovery rate
GO:0048011	neurotrophin TRK receptor signaling pathway	17	2.19e-15
GO:0071363	cellular response to growth factor stimulus	19	1.59e-12
GO:0007169	transmembrane receptor protein tyrosine kinase signaling pathway	19	4.65e-12
GO:0007596	blood coagulation	17	1.43e-11
GO:0042060	wound healing	18	3.38e-11
GO:0007173	epidermal growth factor receptor signaling pathway	11	3.94e-09
GO:0008543	fibroblast growth factor receptor signaling pathway	10	1.12e-08
GO:0044344	cellular response to fibroblast growth factor stimulus	10	3.56e-08
GO:0051270	regulation of cellular component movement	15	9.1e-08
GO:0030334	regulation of cell migration	14	1.07e-07
GO:0038093	Fc receptor signaling pathway	10	1.84e-07
GO:0022617	extracellular matrix disassembly	8	3.31e-07
GO:0030335	positive regulation of cell migration	11	4.16e-07
GO:0009719	response to endogenous stimulus	18	1.13e-06
GO:0080134	regulation of response to stress	18	1.23e-06
GO:0010243	response to organonitrogen compound	14	1.84e-06
GO:0030168	platelet activation	9	3.34e-06
GO:0071495	cellular response to endogenous stimulus	15	5.19e-06
GO:1901698	response to nitrogen compound	14	5.53e-06
GO:0009725	response to hormone	14	5.54e-06
GO:0009887	organ morphogenesis	14	6.01e-06
GO:0006952	defense response	17	6.58e-06
GO:0030198	extracellular matrix organization	10	6.76e-06
GO:0002764	immune response-regulating signaling pathway	11	7.11e-06
GO:0017187	peptidyl-glutamic acid carboxylation	4	7.11e-06
GO:0007166	cell surface receptor signaling pathway	20	7.52e-06
GO:0071310	cellular response to organic substance	19	8.09e-06
GO:0030574	collagen catabolic process	6	9.17e-06
GO:0002768	immune response-regulating cell surface receptor signaling pathway	10	9.27e-06
GO:0001934	positive regulation of protein phosphorylation	13	1.45e-05
GO:0051049	regulation of transport	18	1.6e-05
GO:0060429	epithelium development	14	1.68e-05
GO:1902533	positive regulation of intracellular signal transduction	13	1.7e-05
GO:0032455	nerve growth factor processing	3	1.84e-05
GO:0043410	positive regulation of MAPK cascade	10	1.92e-05
GO:0018193	peptidyl-amino acid modification	13	2.73e-05
GO:0032879	regulation of localization	20	2.97e-05
GO:0070887	cellular response to chemical stimulus	20	3.04e-05
GO:0002758	innate immune response-activating signal transduction	8	3.46e-05
GO:1901652	response to peptide	10	3.75e-05
GO:0010810	regulation of cell-substrate adhesion	7	4.55e-05
GO:0016477	cell migration	12	4.55e-05
GO:0042127	regulation of cell proliferation	16	4.55e-05
GO:0038095	Fc-epsilon receptor signaling pathway	7	5.48e-05
GO:0032270	positive regulation of cellular protein metabolic process	15	5.57e-05
GO:0045087	innate immune response	13	5.6e-05
GO:0007409	axonogenesis	10	5.8e-05
GO:0031349	positive regulation of defense response	9	6.32e-05
GO:0006928	movement of cell or subcellular component	15	6.65e-05
GO:1901700	response to oxygen-containing compound	15	6.77e-05
GO:0014070	response to organic cyclic compound	12	7.17e-05
GO:0048010	vascular endothelial growth factor receptor signaling pathway	6	7.48e-05
GO:0061564	axon development	10	7.48e-05
GO:0010033	response to organic substance	20	7.57e-05
GO:0031175	neuron projection development	11	8.84e-05
GO:0010762	regulation of fibroblast migration	4	8.95e-05
GO:0051674	localization of cell	12	8.95e-05
GO:0040011	locomotion	14	9.81e-05
GO:0048667	cell morphogenesis involved in neuron differentiation	10	9.81e-05
GO:1902531	regulation of intracellular signal transduction	15	9.81e-05
GO:1901699	cellular response to nitrogen compound	10	0.000101
GO:0061041	regulation of wound healing	6	0.000109
GO:0048468	cell development	16	0.00011
GO:0051279	regulation of release of sequestered calcium ion into cytosol	5	0.000124
GO:0043434	response to peptide hormone	9	0.000136
GO:0051179	localization	26	0.000136
GO:0090092	regulation of transmembrane receptor protein serine/threonine kinase signaling pathway	7	0.000136
GO:0051641	cellular localization	18	0.000137
GO:0051239	regulation of multicellular organismal process	19	0.000142
GO:0032386	regulation of intracellular transport	10	0.000164
GO:0006915	apoptotic process	13	0.000174
GO:0044093	positive regulation of molecular function	16	0.000178
GO:0048568	embryonic organ development	9	0.000178
GO:1903649	regulation of cytoplasmic transport	9	0.000185
GO:0016043	cellular component organization	27	0.000202
GO:0009967	positive regulation of signal transduction	14	0.000228
GO:0051897	positive regulation of protein kinase B signaling	5	0.000232
GO:0007265	Ras protein signal transduction	7	0.000234
GO:0044707	single-multicellular organism process	29	0.000234
GO:0003006	developmental process involved in reproduction	10	0.000235
GO:0090287	regulation of cellular response to growth factor stimulus	7	0.000247
GO:0010763	positive regulation of fibroblast migration	3	0.000248
GO:0065008	regulation of biological quality	21	0.000248
GO:0010632	regulation of epithelial cell migration	6	0.000271
GO:0010770	positive regulation of cell morphogenesis involved in differentiation	6	0.000291
GO:0051240	positive regulation of multicellular organismal process	14	0.000292
GO:0002682	regulation of immune system process	14	0.00031
GO:0071417	cellular response to organonitrogen compound	9	0.000324
GO:0006468	protein phosphorylation	11	0.000339
GO:0048666	neuron development	11	0.000341
GO:0050776	regulation of immune response	11	0.000343
GO:0044087	regulation of cellular component biogenesis	10	0.000355
GO:0060348	bone development	6	0.000386
GO:0048013	ephrin receptor signaling pathway	5	0.000389
GO:0035556	intracellular signal transduction	16	0.00039
GO:0060341	regulation of cellular localization	13	0.000392
GO:0000904	cell morphogenesis involved in differentiation	10	0.000416
GO:0002757	immune response-activating signal transduction	8	0.000425
GO:0022411	cellular component disassembly	9	0.000445
GO:0043085	positive regulation of catalytic activity	14	0.000484
GO:0051493	regulation of cytoskeleton organization	8	0.000486
GO:0002429	immune response-activating cell surface receptor signaling pathway	7	0.000489
GO:0060193	positive regulation of lipase activity	5	0.000498
GO:0090303	positive regulation of wound healing	4	0.000525
GO:0007411	axon guidance	8	0.000539
GO:0010604	positive regulation of macromolecule metabolic process	19	0.000541
GO:0009893	positive regulation of metabolic process	22	0.000558
GO:2000021	regulation of ion homeostasis	6	0.000558
GO:0009966	regulation of signal transduction	18	0.00057
GO:0018105	peptidyl-serine phosphorylation	5	0.000607
GO:0032470	positive regulation of endoplasmic reticulum calcium ion concentration	2	0.000616
GO:0032902	nerve growth factor production	2	0.000616
GO:0032870	cellular response to hormone stimulus	9	0.000628
GO:0017015	regulation of transforming growth factor beta receptor signaling pathway	5	0.000643
GO:0050778	positive regulation of immune response	9	0.000663
GO:0051895	negative regulation of focal adhesion assembly	3	0.000663
GO:0097094	craniofacial suture morphogenesis	3	0.000663
GO:0022612	gland morphogenesis	5	0.000713
GO:0010812	negative regulation of cell-substrate adhesion	4	0.000772
GO:0030155	regulation of cell adhesion	9	0.000842
GO:0031347	regulation of defense response	10	0.000844
GO:0051649	establishment of localization in cell	15	0.000873
GO:0006955	immune response	13	0.000876
GO:0045860	positive regulation of protein kinase activity	8	0.000876
GO:0048583	regulation of response to stimulus	21	0.000876
GO:1902578	single-organism localization	20	0.000892
GO:0032970	regulation of actin filament-based process	7	0.000903
GO:0035295	tube development	9	0.000903
GO:0043269	regulation of ion transport	9	0.00101
GO:0043406	positive regulation of MAP kinase activity	6	0.00106
GO:0006275	regulation of DNA replication	5	0.00109
GO:0002223	stimulatory C-type lectin receptor signaling pathway	5	0.00117
GO:0010959	regulation of metal ion transport	7	0.00117
GO:0009790	embryo development	11	0.0012
GO:0006816	calcium ion transport	6	0.00122
GO:0010646	regulation of cell communication	19	0.00124
GO:0042221	response to chemical	22	0.0013
GO:0044765	single-organism transport	19	0.00131
GO:0051241	negative regulation of multicellular organismal process	11	0.00131
GO:0043537	negative regulation of blood vessel endothelial cell migration	3	0.00139
GO:0043009	chordate embryonic development	9	0.00144
GO:0051781	positive regulation of cell division	5	0.00145
GO:1901888	regulation of cell junction assembly	4	0.00145
GO:0006935	chemotaxis	9	0.00147
GO:0008284	positive regulation of cell proliferation	10	0.00147
GO:0022604	regulation of cell morphogenesis	8	0.00147
GO:0022008	neurogenesis	13	0.00149
GO:0045740	positive regulation of DNA replication	4	0.00149
GO:0032388	positive regulation of intracellular transport	7	0.0015
GO:0090288	negative regulation of cellular response to growth factor stimulus	5	0.00155
GO:1903036	positive regulation of response to wounding	5	0.0016
GO:0051054	positive regulation of DNA metabolic process	5	0.00165
GO:0070374	positive regulation of ERK1 and ERK2 cascade	5	0.0017
GO:0051234	establishment of localization	21	0.00176
GO:0051128	regulation of cellular component organization	16	0.00183
GO:0048015	phosphatidylinositol-mediated signaling	5	0.00186
GO:0048584	positive regulation of response to stimulus	15	0.00186
GO:0023056	positive regulation of signaling	13	0.0019
GO:0003008	system process	14	0.00201
GO:0023051	regulation of signaling	18	0.00205
GO:0007264	small GTPase mediated signal transduction	9	0.00213
GO:0051093	negative regulation of developmental process	10	0.00225
GO:0050804	modulation of synaptic transmission	6	0.00229
GO:1903034	regulation of response to wounding	7	0.00231
GO:0051336	regulation of hydrolase activity	12	0.00233
GO:0044702	single organism reproductive process	11	0.00237
GO:0050790	regulation of catalytic activity	16	0.00237
GO:0022603	regulation of anatomical structure morphogenesis	10	0.00241
GO:0051704	multi-organism process	16	0.00245
GO:0050679	positive regulation of epithelial cell proliferation	5	0.00246
GO:2001027	negative regulation of endothelial cell chemotaxis	2	0.00251
GO:0032956	regulation of actin cytoskeleton organization	6	0.00262
GO:0038096	Fc-gamma receptor signaling pathway involved in phagocytosis	4	0.00262
GO:0051050	positive regulation of transport	10	0.00262
GO:1903651	positive regulation of cytoplasmic transport	6	0.00272
GO:0019538	protein metabolic process	22	0.00276
GO:0009743	response to carbohydrate	5	0.00281
GO:2000379	positive regulation of reactive oxygen species metabolic process	4	0.00292
GO:0007435	salivary gland morphogenesis	3	0.00311
GO:0030154	cell differentiation	19	0.00311
GO:0048585	negative regulation of response to stimulus	12	0.00313
GO:0002756	MyD88-independent toll-like receptor signaling pathway	4	0.00317
GO:0016032	viral process	9	0.00317
GO:0031325	positive regulation of cellular metabolic process	18	0.00317
GO:0006810	transport	20	0.00326
GO:0051094	positive regulation of developmental process	11	0.00326
GO:0009888	tissue development	13	0.0033
GO:0031663	lipopolysaccharide-mediated signaling pathway	3	0.0033
GO:0070849	response to epidermal growth factor	3	0.0033
GO:0006909	phagocytosis	5	0.00333
GO:0030193	regulation of blood coagulation	4	0.00333
GO:0050678	regulation of epithelial cell proliferation	6	0.00333
GO:0048699	generation of neurons	12	0.00335
GO:0048545	response to steroid hormone	7	0.00337
GO:0010518	positive regulation of phospholipase activity	4	0.00344
GO:0007267	cell-cell signaling	10	0.00365
GO:0010647	positive regulation of cell communication	13	0.00372
GO:0048608	reproductive structure development	7	0.00374
GO:0006874	cellular calcium ion homeostasis	6	0.00383
GO:0007431	salivary gland development	3	0.00383
GO:0048858	cell projection morphogenesis	9	0.00383
GO:0061458	reproductive system development	7	0.0039
GO:0016192	vesicle-mediated transport	11	0.00391
GO:0019722	calcium-mediated signaling	4	0.00395
GO:0060349	bone morphogenesis	4	0.00429
GO:0006464	cellular protein modification process	17	0.00456
GO:0010634	positive regulation of epithelial cell migration	4	0.00473
GO:0071560	cellular response to transforming growth factor beta stimulus	5	0.00473
GO:0009605	response to external stimulus	14	0.00484
GO:0090100	positive regulation of transmembrane receptor protein serine/threonine kinase signaling pathway	4	0.00485
GO:1903530	regulation of secretion by cell	8	0.00492
GO:0030182	neuron differentiation	10	0.00503
GO:0032467	positive regulation of cytokinesis	3	0.00503
GO:0002009	morphogenesis of an epithelium	7	0.00504
GO:0065009	regulation of molecular function	17	0.00506
GO:0030323	respiratory tube development	5	0.00515
GO:0034330	cell junction organization	5	0.00515
GO:0032147	activation of protein kinase activity	6	0.00528
GO:0030030	cell projection organization	10	0.00535
GO:0034142	toll-like receptor 4 signaling pathway	4	0.00549
GO:0072358	cardiovascular system development	9	0.00549
GO:0072359	circulatory system development	9	0.00549
GO:0001501	skeletal system development	7	0.00553
GO:0010811	positive regulation of cell-substrate adhesion	4	0.00561
GO:0045787	positive regulation of cell cycle	6	0.00561
GO:0001568	blood vessel development	7	0.00562
GO:0032570	response to progesterone	3	0.00562
GO:0010720	positive regulation of cell development	7	0.00567
GO:1901701	cellular response to oxygen-containing compound	9	0.00567
GO:0071375	cellular response to peptide hormone stimulus	6	0.00583
GO:0010594	regulation of endothelial cell migration	4	0.00593
GO:0001775	cell activation	8	0.00607
GO:1903829	positive regulation of cellular protein localization	6	0.00608
GO:0000165	MAPK cascade	5	0.00649
GO:0002684	positive regulation of immune system process	9	0.00649
GO:0045595	regulation of cell differentiation	12	0.00678
GO:0001944	vasculature development	7	0.0072
GO:0032940	secretion by cell	7	0.0072
GO:0044267	cellular protein metabolic process	19	0.00742
GO:0045785	positive regulation of cell adhesion	6	0.00766
GO:0046824	positive regulation of nucleocytoplasmic transport	4	0.00766
GO:0002040	sprouting angiogenesis	3	0.00769
GO:0006891	intra-Golgi vesicle-mediated transport	3	0.00769
GO:0018107	peptidyl-threonine phosphorylation	3	0.00769
GO:0006465	signal peptide processing	2	0.00778
GO:0090101	negative regulation of transmembrane receptor protein serine/threonine kinase signaling pathway	4	0.00778
GO:0045596	negative regulation of cell differentiation	8	0.00801
GO:0032268	regulation of cellular protein metabolic process	15	0.00816
GO:0006950	response to stress	19	0.00828
GO:0007162	negative regulation of cell adhesion	5	0.00835
GO:0044089	positive regulation of cellular component biogenesis	6	0.00835
GO:0009891	positive regulation of biosynthetic process	13	0.00842
GO:0035272	exocrine system development	3	0.00845
GO:0051056	regulation of small GTPase mediated signal transduction	5	0.00883
GO:0008283	cell proliferation	8	0.00894
GO:0030195	negative regulation of blood coagulation	3	0.00894
GO:0032101	regulation of response to external stimulus	9	0.00938
GO:0032908	regulation of transforming growth factor beta1 production	2	0.00938
GO:0035988	chondrocyte proliferation	2	0.00938
GO:0051918	negative regulation of fibrinolysis	2	0.00938
GO:0007610	behavior	7	0.0101
GO:0035239	tube morphogenesis	6	0.0106
GO:0009749	response to glucose	4	0.0114
GO:0050793	regulation of developmental process	14	0.0114
GO:0009628	response to abiotic stimulus	10	0.0116
GO:0009653	anatomical structure morphogenesis	14	0.0116
GO:1901655	cellular response to ketone	3	0.0124
GO:0070588	calcium ion transmembrane transport	4	0.0127
GO:0048513	organ development	16	0.0129
GO:0090316	positive regulation of intracellular protein transport	5	0.0129
GO:0032102	negative regulation of response to external stimulus	5	0.0131
GO:0010557	positive regulation of macromolecule biosynthetic process	12	0.0132
GO:1902582	single-organism intracellular transport	10	0.0132
GO:0016485	protein processing	5	0.0135
GO:1901201	regulation of extracellular matrix assembly	2	0.0135
GO:0002696	positive regulation of leukocyte activation	5	0.0137
GO:0048519	negative regulation of biological process	21	0.0139
GO:0042981	regulation of apoptotic process	11	0.014
GO:0060627	regulation of vesicle-mediated transport	6	0.014
GO:0001822	kidney development	5	0.0141
GO:0034765	regulation of ion transmembrane transport	6	0.0141
GO:0090068	positive regulation of cell cycle process	5	0.0142
GO:1901654	response to ketone	4	0.0142
GO:0007179	transforming growth factor beta receptor signaling pathway	4	0.0148
GO:0001503	ossification	5	0.0151
GO:0023057	negative regulation of signaling	10	0.0151
GO:0048565	digestive tract development	4	0.0151
GO:0044708	single-organism behavior	6	0.0154
GO:0010648	negative regulation of cell communication	10	0.0159
GO:0007268	synaptic transmission	7	0.016
GO:0044767	single-organism developmental process	22	0.0162
GO:0051302	regulation of cell division	5	0.0165
GO:0060284	regulation of cell development	8	0.0165
GO:0060350	endochondral bone morphogenesis	3	0.0165
GO:0072001	renal system development	5	0.0166
GO:0007202	activation of phospholipase C activity	3	0.0171
GO:0031295	T cell costimulation	3	0.0171
GO:0048732	gland development	6	0.0173
GO:0048552	regulation of metalloenzyme activity	2	0.0174
GO:0006812	cation transport	8	0.0177
GO:0061180	mammary gland epithelium development	3	0.0177
GO:0050896	response to stimulus	28	0.0182
GO:0050772	positive regulation of axonogenesis	3	0.0184
GO:0001666	response to hypoxia	5	0.0188
GO:0048754	branching morphogenesis of an epithelial tube	4	0.0189
GO:0055123	digestive system development	4	0.0189
GO:0051222	positive regulation of protein transport	6	0.0191
GO:0010942	positive regulation of cell death	7	0.0195
GO:0031346	positive regulation of cell projection organization	5	0.0196
GO:0033993	response to lipid	8	0.0196
GO:0000186	activation of MAPKK activity	3	0.0197
GO:0030001	metal ion transport	7	0.0203
GO:0034146	toll-like receptor 5 signaling pathway	3	0.0204
GO:0034166	toll-like receptor 10 signaling pathway	3	0.0204
GO:2000027	regulation of organ morphogenesis	4	0.0204
GO:0002376	immune system process	13	0.0208
GO:0051495	positive regulation of cytoskeleton organization	4	0.0208
GO:0007275	multicellular organismal development	20	0.0219
GO:2000641	regulation of early endosome to late endosome transport	2	0.0219
GO:0045597	positive regulation of cell differentiation	8	0.0221
GO:0045216	cell-cell junction organization	4	0.0225
GO:0034329	cell junction assembly	4	0.0229
GO:0010544	negative regulation of platelet activation	2	0.0245
GO:0045727	positive regulation of translation	3	0.0245
GO:2000811	negative regulation of anoikis	2	0.0245
GO:0038123	toll-like receptor TLR1:TLR2 signaling pathway	3	0.0255
GO:0038124	toll-like receptor TLR6:TLR2 signaling pathway	3	0.0255
GO:0001655	urogenital system development	5	0.0256
GO:0051345	positive regulation of hydrolase activity	8	0.0261
GO:0034162	toll-like receptor 9 signaling pathway	3	0.0262
GO:0070613	regulation of protein processing	3	0.0262
GO:1904062	regulation of cation transmembrane transport	4	0.0263
GO:0002028	regulation of sodium ion transport	3	0.0269
GO:0007492	endoderm development	3	0.0269
GO:0009968	negative regulation of signal transduction	9	0.0269
GO:0030512	negative regulation of transforming growth factor beta receptor signaling pathway	3	0.0269
GO:0034134	toll-like receptor 2 signaling pathway	3	0.0269
GO:1902580	single-organism cellular localization	8	0.0271
GO:2000026	regulation of multicellular organismal development	11	0.0271
GO:0001525	angiogenesis	5	0.0277
GO:0043066	negative regulation of apoptotic process	8	0.0277
GO:0048731	system development	18	0.0291
GO:0000042	protein targeting to Golgi	2	0.0293
GO:0007597	blood coagulation, intrinsic pathway	2	0.0293
GO:0050919	negative chemotaxis	2	0.0293
GO:0030510	regulation of BMP signaling pathway	3	0.0295
GO:0035666	TRIF-dependent toll-like receptor signaling pathway	3	0.0306
GO:0032412	regulation of ion transmembrane transporter activity	4	0.0307
GO:0044700	single organism signaling	22	0.0322
GO:0051447	negative regulation of meiotic cell cycle	2	0.0323
GO:0001942	hair follicle development	3	0.0324
GO:0048523	negative regulation of cellular process	19	0.0324
GO:0061024	membrane organization	8	0.0326
GO:0007049	cell cycle	10	0.0333
GO:0098773	skin epidermis development	3	0.0333
GO:0030324	lung development	4	0.0334
GO:0060562	epithelial tube morphogenesis	5	0.0335
GO:0033043	regulation of organelle organization	9	0.0337
GO:0002755	MyD88-dependent toll-like receptor signaling pathway	3	0.0342
GO:0044712	single-organism catabolic process	8	0.0344
GO:0007165	signal transduction	21	0.0346
GO:0051043	regulation of membrane protein ectodomain proteolysis	2	0.0346
GO:0034138	toll-like receptor 3 signaling pathway	3	0.035
GO:0051960	regulation of nervous system development	7	0.035
GO:0090075	relaxation of muscle	2	0.0375
GO:0006897	endocytosis	6	0.0385
GO:0032502	developmental process	21	0.0385
GO:0030336	negative regulation of cell migration	4	0.0386
GO:0002027	regulation of heart rate	3	0.0392
GO:0002576	platelet degranulation	3	0.0392
GO:0046777	protein autophosphorylation	4	0.0392
GO:0050852	T cell receptor signaling pathway	3	0.0392
GO:0030855	epithelial cell differentiation	6	0.0393
GO:0002064	epithelial cell development	4	0.0396
GO:0003081	regulation of systemic arterial blood pressure by renin-angiotensin	2	0.0401
GO:0043536	positive regulation of blood vessel endothelial cell migration	2	0.0401
GO:0097306	cellular response to alcohol	3	0.0401
GO:0007154	cell communication	22	0.0403
GO:0043687	post-translational protein modification	5	0.0407
GO:0033138	positive regulation of peptidyl-serine phosphorylation	3	0.0424
GO:0010800	positive regulation of peptidyl-threonine phosphorylation	2	0.0427
GO:0010882	regulation of cardiac muscle contraction by calcium ion signaling	2	0.0427
GO:0045662	negative regulation of myoblast differentiation	2	0.0427
GO:0051130	positive regulation of cellular component organization	9	0.0427
GO:0060444	branching involved in mammary gland duct morphogenesis	2	0.0427
GO:0071364	cellular response to epidermal growth factor stimulus	2	0.0427
GO:0097190	apoptotic signaling pathway	5	0.0427
GO:0048771	tissue remodeling	3	0.043
GO:0001892	embryonic placenta development	3	0.0441
GO:0006942	regulation of striated muscle contraction	3	0.0441
GO:0016482	cytoplasmic transport	7	0.0442
GO:0043627	response to estrogen	4	0.0442
GO:0045861	negative regulation of proteolysis	5	0.0443
GO:0009952	anterior/posterior pattern specification	4	0.0447
GO:0042307	positive regulation of protein import into nucleus	3	0.0448
GO:0042633	hair cycle	3	0.0448
GO:0030511	positive regulation of transforming growth factor beta receptor signaling pathway	2	0.0449
GO:0032967	positive regulation of collagen biosynthetic process	2	0.0449
GO:0045686	negative regulation of glial cell differentiation	2	0.0449
GO:0072091	regulation of stem cell proliferation	3	0.0455
GO:0010628	positive regulation of gene expression	11	0.0458
GO:0071407	cellular response to organic cyclic compound	5	0.0478
GO:0002573	myeloid leukocyte differentiation	3	0.0481
GO:0045920	negative regulation of exocytosis	2	0.0481
GO:0072378	blood coagulation, fibrin clot formation	2	0.0481
GO:0051726	regulation of cell cycle	8	0.0486
GO:0050730	regulation of peptidyl-tyrosine phosphorylation	4	0.0491
GO:0048856	anatomical structure development	19	0.0494
GO:0050803	regulation of synapse structure or activity	4	0.0498
(less ...)

## Sheet: ACP KEGG
athway ID	pathway description	count in gene set	false discovery rate
4510	Focal adhesion	10	2.23e-08
4151	PI3K-Akt signaling pathway	10	1.54e-06
4610	Complement and coagulation cascades	6	1.86e-06
5206	MicroRNAs in cancer	7	5.19e-06
5144	Malaria	5	6.33e-06
4512	ECM-receptor interaction	5	0.000117
4010	MAPK signaling pathway	7	0.000132
4015	Rap1 signaling pathway	6	0.000455
5200	Pathways in cancer	7	0.000499
5214	Glioma	4	0.000499
5211	Renal cell carcinoma	4	0.00055
5218	Melanoma	4	0.000679
4540	Gap junction	4	0.0013
5215	Prostate cancer	4	0.00132
4020	Calcium signaling pathway	5	0.00151
4810	Regulation of actin cytoskeleton	5	0.00327
4014	Ras signaling pathway	5	0.0037
5205	Proteoglycans in cancer	5	0.0037
5166	HTLV-I infection	5	0.00644
4145	Phagosome	4	0.00668
4060	Cytokine-cytokine receptor interaction	5	0.00696
5010	Alzheimer s disease	4	0.0104
4350	TGF-beta signaling pathway	3	0.0124
4972	Pancreatic secretion	3	0.0186
4919	Thyroid hormone signaling pathway	3	0.0359

## Sheet: ACP BP
pathway ID	pathway description	count in gene set	false discovery rate
GO:0017187	peptidyl-glutamic acid carboxylation	9	3.22e-18
GO:0042060	wound healing	19	1.99e-12
GO:0030198	extracellular matrix organization	15	8.28e-12
GO:0030335	positive regulation of cell migration	14	8.38e-11
GO:0007596	blood coagulation	16	8.87e-11
GO:0050878	regulation of body fluid levels	17	1.27e-10
GO:0022617	extracellular matrix disassembly	10	1.81e-10
GO:0051270	regulation of cellular component movement	17	2.8e-10
GO:0030334	regulation of cell migration	16	2.86e-10
GO:0048568	embryonic organ development	14	1.04e-09
GO:0050920	regulation of chemotaxis	10	1.23e-09
GO:0051241	negative regulation of multicellular organismal process	18	1.83e-09
GO:0032101	regulation of response to external stimulus	17	4.04e-09
GO:0030193	regulation of blood coagulation	8	1.47e-08
GO:0032455	nerve growth factor processing	4	1.9e-08
GO:0048583	regulation of response to stimulus	28	2.06e-08
GO:0090287	regulation of cellular response to growth factor stimulus	10	9.97e-08
GO:0032102	negative regulation of response to external stimulus	10	1.25e-07
GO:0009967	positive regulation of signal transduction	18	1.46e-07
GO:0001944	vasculature development	12	3.97e-07
GO:0032963	collagen metabolic process	7	4.35e-07
GO:0016477	cell migration	14	5.05e-07
GO:0030195	negative regulation of blood coagulation	6	5.35e-07
GO:0090092	regulation of transmembrane receptor protein serine/threonine kinase signaling pathway	9	5.98e-07
GO:0006508	proteolysis	16	6.22e-07
GO:0048705	skeletal system morphogenesis	9	7.84e-07
GO:0072358	cardiovascular system development	14	7.84e-07
GO:0072359	circulatory system development	14	7.84e-07
GO:0048585	negative regulation of response to stimulus	17	9.22e-07
GO:0051674	localization of cell	14	1.11e-06
GO:1902533	positive regulation of intracellular signal transduction	14	1.11e-06
GO:0051240	positive regulation of multicellular organismal process	17	1.23e-06
GO:0042327	positive regulation of phosphorylation	14	1.3e-06
GO:0043687	post-translational protein modification	10	1.68e-06
GO:0065008	regulation of biological quality	24	1.74e-06
GO:0001501	skeletal system development	11	1.84e-06
GO:0001568	blood vessel development	11	1.9e-06
GO:0009887	organ morphogenesis	14	2.02e-06
GO:0032879	regulation of localization	21	2.19e-06
GO:0050921	positive regulation of chemotaxis	7	2.26e-06
GO:0035793	positive regulation of metanephric mesenchymal cell migration by platelet-derived growth factor receptor-beta signaling pathway	3	3.24e-06
GO:0051239	regulation of multicellular organismal process	21	3.48e-06
GO:0050678	regulation of epithelial cell proliferation	9	3.49e-06
GO:0048584	positive regulation of response to stimulus	19	3.88e-06
GO:0009966	regulation of signal transduction	21	4.48e-06
GO:0030574	collagen catabolic process	6	4.48e-06
GO:0071363	cellular response to growth factor stimulus	12	4.48e-06
GO:0009790	embryo development	14	5.09e-06
GO:0008284	positive regulation of cell proliferation	13	5.28e-06
GO:0051897	positive regulation of protein kinase B signaling	6	7.13e-06
GO:0040011	locomotion	15	8.54e-06
GO:0043410	positive regulation of MAPK cascade	10	8.54e-06
GO:0051247	positive regulation of protein metabolic process	16	9.48e-06
GO:0010544	negative regulation of platelet activation	4	1.07e-05
GO:0018193	peptidyl-amino acid modification	13	1.09e-05
GO:0001890	placenta development	7	1.15e-05
GO:0002576	platelet degranulation	6	1.18e-05
GO:0050679	positive regulation of epithelial cell proliferation	7	1.22e-05
GO:1903035	negative regulation of response to wounding	7	1.22e-05
GO:0051179	localization	27	1.23e-05
GO:0072012	glomerulus vasculature development	4	1.29e-05
GO:0007507	heart development	10	1.36e-05
GO:0030168	platelet activation	8	1.47e-05
GO:0046903	secretion	11	1.47e-05
GO:0001892	embryonic placenta development	6	1.52e-05
GO:0042127	regulation of cell proliferation	16	1.7e-05
GO:0090100	positive regulation of transmembrane receptor protein serine/threonine kinase signaling pathway	6	1.7e-05
GO:0007598	blood coagulation, extrinsic pathway	3	2.06e-05
GO:0032270	positive regulation of cellular protein metabolic process	15	2.06e-05
GO:0044707	single-multicellular organism process	30	2.06e-05
GO:0051094	positive regulation of developmental process	14	2.06e-05
GO:0032940	secretion by cell	10	2.12e-05
GO:0023051	regulation of signaling	21	2.37e-05
GO:0043009	chordate embryonic development	11	2.49e-05
GO:0010033	response to organic substance	20	2.63e-05
GO:0051649	establishment of localization in cell	17	2.69e-05
GO:0001701	in utero embryonic development	9	2.71e-05
GO:1903034	regulation of response to wounding	9	2.73e-05
GO:0014068	positive regulation of phosphatidylinositol 3-kinase signaling	5	2.76e-05
GO:0001934	positive regulation of protein phosphorylation	12	3.14e-05
GO:0002682	regulation of immune system process	15	3.17e-05
GO:1903725	regulation of phospholipid metabolic process	5	3.86e-05
GO:0030323	respiratory tube development	7	4.03e-05
GO:0019538	protein metabolic process	25	4.11e-05
GO:0052547	regulation of peptidase activity	9	4.34e-05
GO:0048011	neurotrophin TRK receptor signaling pathway	8	4.74e-05
GO:0010646	regulation of cell communication	21	4.87e-05
GO:0072378	blood coagulation, fibrin clot formation	4	4.94e-05
GO:0050793	regulation of developmental process	18	4.98e-05
GO:0048545	response to steroid hormone	9	5.01e-05
GO:0048562	embryonic organ morphogenesis	8	5.04e-05
GO:0051093	negative regulation of developmental process	12	5.27e-05
GO:0070482	response to oxygen levels	8	5.38e-05
GO:0051641	cellular localization	18	5.39e-05
GO:0010575	positive regulation of vascular endothelial growth factor production	4	5.46e-05
GO:0043552	positive regulation of phosphatidylinositol 3-kinase activity	4	5.46e-05
GO:0072109	glomerular mesangium development	3	5.46e-05
GO:0072239	metanephric glomerulus vasculature development	3	5.46e-05
GO:0048608	reproductive structure development	9	5.56e-05
GO:0031401	positive regulation of protein modification process	13	5.76e-05
GO:0009725	response to hormone	12	5.86e-05
GO:0061458	reproductive system development	9	5.93e-05
GO:0061448	connective tissue development	7	6.05e-05
GO:1901342	regulation of vasculature development	7	7.75e-05
GO:0070374	positive regulation of ERK1 and ERK2 cascade	6	9.64e-05
GO:0048565	digestive tract development	6	0.000105
GO:0048519	negative regulation of biological process	25	0.000113
GO:2000026	regulation of multicellular organismal development	15	0.000116
GO:0006928	movement of cell or subcellular component	14	0.000117
GO:0003006	developmental process involved in reproduction	10	0.000119
GO:2000377	regulation of reactive oxygen species metabolic process	6	0.000119
GO:0048008	platelet-derived growth factor receptor signaling pathway	4	0.000128
GO:2000379	positive regulation of reactive oxygen species metabolic process	5	0.000133
GO:0045861	negative regulation of proteolysis	8	0.00015
GO:0055123	digestive system development	6	0.000155
GO:0010466	negative regulation of peptidase activity	7	0.000175
GO:0072224	metanephric glomerulus development	3	0.000213
GO:0002688	regulation of leukocyte chemotaxis	5	0.000217
GO:0032103	positive regulation of response to external stimulus	8	0.000229
GO:0001936	regulation of endothelial cell proliferation	5	0.000239
GO:0060349	bone morphogenesis	5	0.000239
GO:0090184	positive regulation of kidney development	4	0.000259
GO:0043535	regulation of blood vessel endothelial cell migration	4	0.000341
GO:0048701	embryonic cranial skeleton morphogenesis	4	0.000341
GO:0060485	mesenchyme development	6	0.000345
GO:0042325	regulation of phosphorylation	13	0.000376
GO:0051346	negative regulation of hydrolase activity	8	0.000376
GO:0050790	regulation of catalytic activity	17	0.000394
GO:0030324	lung development	6	0.000425
GO:0032835	glomerulus development	4	0.000434
GO:0017015	regulation of transforming growth factor beta receptor signaling pathway	5	0.000462
GO:0038179	neurotrophin signaling pathway	7	0.000468
GO:0010512	negative regulation of phosphatidylinositol biosynthetic process	2	0.000472
GO:0032470	positive regulation of endoplasmic reticulum calcium ion concentration	2	0.000472
GO:0032902	nerve growth factor production	2	0.000472
GO:0060976	coronary vasculature development	3	0.000509
GO:0097094	craniofacial suture morphogenesis	3	0.000509
GO:0048518	positive regulation of biological process	26	0.000521
GO:0001525	angiogenesis	7	0.000566
GO:0045765	regulation of angiogenesis	6	0.000596
GO:0030162	regulation of proteolysis	10	0.000673
GO:0043627	response to estrogen	6	0.000694
GO:0048146	positive regulation of fibroblast proliferation	4	0.000694
GO:0048546	digestive tract morphogenesis	4	0.000694
GO:0009952	anterior/posterior pattern specification	6	0.000704
GO:0007597	blood coagulation, intrinsic pathway	3	0.000848
GO:0061298	retina vasculature development in camera-type eye	3	0.000848
GO:0033674	positive regulation of kinase activity	8	0.000862
GO:0033993	response to lipid	10	0.000865
GO:0010604	positive regulation of macromolecule metabolic process	18	0.000884
GO:0055001	muscle cell development	5	0.000937
GO:0009719	response to endogenous stimulus	13	0.000948
GO:0060350	endochondral bone morphogenesis	4	0.000948
GO:0060541	respiratory system development	6	0.000948
GO:0040008	regulation of growth	9	0.00101
GO:0043085	positive regulation of catalytic activity	13	0.00107
GO:0065009	regulation of molecular function	18	0.00107
GO:0051781	positive regulation of cell division	5	0.0011
GO:0043537	negative regulation of blood vessel endothelial cell migration	3	0.00111
GO:0035583	sequestering of TGFbeta in extracellular matrix	2	0.00118
GO:0038091	positive regulation of cell proliferation by VEGF-activated platelet derived growth factor receptor signaling pathway	2	0.00118
GO:0048706	embryonic skeletal system development	5	0.00118
GO:0072223	metanephric glomerular mesangium development	2	0.00118
GO:0072275	metanephric glomerulus morphogenesis	2	0.00118
GO:0072276	metanephric glomerulus vasculature morphogenesis	2	0.00118
GO:0072277	metanephric glomerular capillary formation	2	0.00118
GO:0090288	negative regulation of cellular response to growth factor stimulus	5	0.00118
GO:0051054	positive regulation of DNA metabolic process	5	0.00126
GO:0044093	positive regulation of molecular function	14	0.00127
GO:0001938	positive regulation of endothelial cell proliferation	4	0.00129
GO:0045595	regulation of cell differentiation	13	0.00137
GO:0043536	positive regulation of blood vessel endothelial cell migration	3	0.00139
GO:0010951	negative regulation of endopeptidase activity	6	0.00141
GO:0016525	negative regulation of angiogenesis	4	0.00141
GO:0044767	single-organism developmental process	24	0.00141
GO:0048015	phosphatidylinositol-mediated signaling	5	0.00141
GO:0050900	leukocyte migration	6	0.00141
GO:0035239	tube morphogenesis	7	0.00145
GO:0051336	regulation of hydrolase activity	12	0.00145
GO:0003071	renal system process involved in regulation of systemic arterial blood pressure	3	0.00151
GO:0030194	positive regulation of blood coagulation	3	0.00151
GO:0044702	single organism reproductive process	11	0.00151
GO:0071634	regulation of transforming growth factor beta production	3	0.00151
GO:0016485	protein processing	6	0.00153
GO:0022603	regulation of anatomical structure morphogenesis	10	0.00156
GO:0048522	positive regulation of cellular process	23	0.00157
GO:0001822	kidney development	6	0.00162
GO:0032967	positive regulation of collagen biosynthetic process	3	0.00166
GO:0070167	regulation of biomineral tissue development	4	0.00166
GO:0072661	protein targeting to plasma membrane	3	0.00166
GO:0031325	positive regulation of cellular metabolic process	18	0.00173
GO:0052548	regulation of endopeptidase activity	7	0.00173
GO:0042221	response to chemical	21	0.00174
GO:0001503	ossification	6	0.00175
GO:0007169	transmembrane receptor protein tyrosine kinase signaling pathway	9	0.00179
GO:0007492	endoderm development	4	0.00179
GO:0010632	regulation of epithelial cell migration	5	0.00179
GO:0042445	hormone metabolic process	5	0.00179
GO:0048514	blood vessel morphogenesis	7	0.00179
GO:0070887	cellular response to chemical stimulus	16	0.00183
GO:0031100	organ regeneration	4	0.00184
GO:0002248	connective tissue replacement involved in inflammatory response wound healing	2	0.00192
GO:0003104	positive regulation of glomerular filtration	2	0.00192
GO:0032571	response to vitamin K	2	0.00192
GO:0044765	single-organism transport	18	0.00192
GO:0072001	renal system development	6	0.00192
GO:0072144	glomerular mesangial cell development	2	0.00192
GO:2001027	negative regulation of endothelial cell chemotaxis	2	0.00192
GO:0050866	negative regulation of cell activation	5	0.00196
GO:0002690	positive regulation of leukocyte chemotaxis	4	0.00197
GO:0030510	regulation of BMP signaling pathway	4	0.00197
GO:0035924	cellular response to vascular endothelial growth factor stimulus	3	0.00215
GO:0001666	response to hypoxia	6	0.00229
GO:0001656	metanephros development	4	0.00237
GO:0060326	cell chemotaxis	5	0.00237
GO:0007167	enzyme linked receptor protein signaling pathway	10	0.00241
GO:0060348	bone development	5	0.00243
GO:0009653	anatomical structure morphogenesis	15	0.00244
GO:0048598	embryonic morphogenesis	8	0.00248
GO:0033273	response to vitamin	4	0.00255
GO:0048731	system development	20	0.0027
GO:0001893	maternal placenta development	3	0.00281
GO:0050922	negative regulation of chemotaxis	3	0.00281
GO:1902692	regulation of neuroblast proliferation	3	0.00281
GO:0007389	pattern specification process	7	0.00288
GO:0061419	positive regulation of transcription from RNA polymerase II promoter in response to hypoxia	2	0.00288
GO:0071692	protein localization to extracellular region	2	0.00288
GO:0072008	glomerular mesangial cell differentiation	2	0.00288
GO:0001932	regulation of protein phosphorylation	11	0.00321
GO:0007565	female pregnancy	5	0.00328
GO:0045860	positive regulation of protein kinase activity	7	0.00329
GO:0001655	urogenital system development	6	0.00334
GO:0009798	axis specification	4	0.00343
GO:0048771	tissue remodeling	4	0.00343
GO:0061418	regulation of transcription from RNA polymerase II promoter in response to hypoxia	3	0.00352
GO:0043010	camera-type eye development	6	0.00354
GO:0071560	cellular response to transforming growth factor beta stimulus	5	0.00354
GO:0010634	positive regulation of epithelial cell migration	4	0.00365
GO:0048646	anatomical structure formation involved in morphogenesis	10	0.00373
GO:0072091	regulation of stem cell proliferation	4	0.00378
GO:0032502	developmental process	23	0.00388
GO:0002246	wound healing involved in inflammatory response	2	0.00397
GO:0090594	inflammatory response to wounding	2	0.00397
GO:0034405	response to fluid shear stress	3	0.00434
GO:0030336	negative regulation of cell migration	5	0.00438
GO:0007368	determination of left/right symmetry	4	0.00464
GO:0014910	regulation of smooth muscle cell migration	3	0.00466
GO:0060562	epithelial tube morphogenesis	6	0.00474
GO:0051049	regulation of transport	13	0.00485
GO:0043086	negative regulation of catalytic activity	9	0.00497
GO:0061383	trabecula morphogenesis	3	0.00498
GO:0007275	multicellular organismal development	21	0.00514
GO:0032268	regulation of cellular protein metabolic process	15	0.00514
GO:0001842	neural fold formation	2	0.0052
GO:0046886	positive regulation of hormone biosynthetic process	2	0.0052
GO:0061438	renal system vasculature morphogenesis	2	0.0052
GO:0072203	cell proliferation involved in metanephros development	2	0.0052
GO:1900125	regulation of hyaluronan biosynthetic process	2	0.0052
GO:0048856	anatomical structure development	21	0.00541
GO:0009893	positive regulation of metabolic process	19	0.00569
GO:0007173	epidermal growth factor receptor signaling pathway	5	0.00571
GO:0043406	positive regulation of MAP kinase activity	5	0.00571
GO:0060560	developmental growth involved in morphogenesis	4	0.00583
GO:0050730	regulation of peptidyl-tyrosine phosphorylation	5	0.00621
GO:0090101	negative regulation of transmembrane receptor protein serine/threonine kinase signaling pathway	4	0.00622
GO:0051924	regulation of calcium ion transport	5	0.00632
GO:0072006	nephron development	4	0.00641
GO:0007166	cell surface receptor signaling pathway	14	0.00645
GO:0006979	response to oxidative stress	6	0.00646
GO:0006465	signal peptide processing	2	0.00648
GO:0043619	regulation of transcription from RNA polymerase II promoter in response to oxidative stress	2	0.00648
GO:0060346	bone trabecula formation	2	0.00648
GO:2000736	regulation of stem cell differentiation	4	0.00648
GO:0051050	positive regulation of transport	9	0.00658
GO:0001816	cytokine production	4	0.00666
GO:0044092	negative regulation of molecular function	10	0.00666
GO:0045840	positive regulation of mitotic nuclear division	3	0.00692
GO:0009948	anterior/posterior axis specification	3	0.0073
GO:0055006	cardiac cell development	3	0.0073
GO:0048513	organ development	16	0.00765
GO:0032844	regulation of homeostatic process	6	0.00768
GO:0001817	regulation of cytokine production	7	0.00772
GO:0031399	regulation of protein modification process	12	0.00775
GO:0006275	regulation of DNA replication	4	0.0078
GO:0009628	response to abiotic stimulus	10	0.0078
GO:0048523	negative regulation of cellular process	20	0.0078
GO:1904018	positive regulation of vasculature development	4	0.0078
GO:0032908	regulation of transforming growth factor beta1 production	2	0.00784
GO:0035988	chondrocyte proliferation	2	0.00784
GO:0051918	negative regulation of fibrinolysis	2	0.00784
GO:0055082	cellular chemical homeostasis	7	0.00799
GO:0071310	cellular response to organic substance	13	0.00799
GO:0032355	response to estradiol	4	0.00899
GO:0051128	regulation of cellular component organization	14	0.00916
GO:0010763	positive regulation of fibroblast migration	2	0.00951
GO:0010812	negative regulation of cell-substrate adhesion	3	0.00951
GO:0060391	positive regulation of SMAD protein import into nucleus	2	0.00951
GO:0060977	coronary vasculature morphogenesis	2	0.00951
GO:0048864	stem cell development	5	0.00961
GO:0070588	calcium ion transmembrane transport	4	0.00994
GO:0001837	epithelial to mesenchymal transition	3	0.0105
GO:0010171	body morphogenesis	3	0.0105
GO:0006952	defense response	11	0.0107
GO:0044267	cellular protein metabolic process	18	0.0108
GO:0006875	cellular metal ion homeostasis	6	0.0109
GO:0001947	heart looping	3	0.011
GO:0007219	Notch signaling pathway	4	0.0112
GO:0060973	cell migration involved in heart development	2	0.0112
GO:0061430	bone trabecula morphogenesis	2	0.0112
GO:0080134	regulation of response to stress	11	0.0112
GO:1901201	regulation of extracellular matrix assembly	2	0.0112
GO:1901654	response to ketone	4	0.0112
GO:0009892	negative regulation of metabolic process	15	0.0116
GO:0007179	transforming growth factor beta receptor signaling pathway	4	0.0117
GO:0032269	negative regulation of cellular protein metabolic process	9	0.0117
GO:0006950	response to stress	18	0.0122
GO:0042692	muscle cell differentiation	5	0.0122
GO:0034103	regulation of tissue remodeling	3	0.0125
GO:0061371	determination of heart left/right asymmetry	3	0.0125
GO:0031324	negative regulation of cellular metabolic process	14	0.0128
GO:0042789	mRNA transcription from RNA polymerase II promoter	2	0.0128
GO:0045821	positive regulation of glycolytic process	2	0.0128
GO:0048732	gland development	6	0.013
GO:0035295	tube development	7	0.0133
GO:0040007	growth	6	0.0137
GO:0035108	limb morphogenesis	4	0.0143
GO:0043269	regulation of ion transport	7	0.0145
GO:0010758	regulation of macrophage chemotaxis	2	0.0147
GO:0036120	cellular response to platelet-derived growth factor stimulus	2	0.0147
GO:0048754	branching morphogenesis of an epithelial tube	4	0.0152
GO:0050764	regulation of phagocytosis	3	0.0152
GO:0050865	regulation of cell activation	6	0.0152
GO:0006954	inflammatory response	6	0.0155
GO:0014070	response to organic cyclic compound	8	0.0155
GO:0032846	positive regulation of homeostatic process	4	0.0155
GO:0045740	positive regulation of DNA replication	3	0.0156
GO:0071495	cellular response to endogenous stimulus	9	0.0158
GO:0045597	positive regulation of cell differentiation	8	0.0161
GO:0009891	positive regulation of biosynthetic process	12	0.0163
GO:0051216	cartilage development	4	0.0166
GO:0030279	negative regulation of ossification	3	0.0167
GO:0045913	positive regulation of carbohydrate metabolic process	3	0.0167
GO:0006874	cellular calcium ion homeostasis	5	0.017
GO:0006109	regulation of carbohydrate metabolic process	4	0.0172
GO:0030500	regulation of bone mineralization	3	0.0173
GO:0051279	regulation of release of sequestered calcium ion into cytosol	3	0.018
GO:0051895	negative regulation of focal adhesion assembly	2	0.0183
GO:0055003	cardiac myofibril assembly	2	0.0183
GO:0090280	positive regulation of calcium ion import	2	0.0183
GO:0001775	cell activation	7	0.0185
GO:0010863	positive regulation of phospholipase C activity	3	0.0185
GO:2000648	positive regulation of stem cell proliferation	3	0.0185
GO:0006464	cellular protein modification process	15	0.0188
GO:0050896	response to stimulus	27	0.0188
GO:0009968	negative regulation of signal transduction	9	0.0189
GO:0035265	organ growth	3	0.0199
GO:0003417	growth plate cartilage development	2	0.0202
GO:0008543	fibroblast growth factor receptor signaling pathway	4	0.0202
GO:0010810	regulation of cell-substrate adhesion	4	0.0202
GO:0030949	positive regulation of vascular endothelial growth factor receptor signaling pathway	2	0.0202
GO:0034599	cellular response to oxidative stress	4	0.0202
GO:0048863	stem cell differentiation	5	0.0202
GO:0085029	extracellular matrix assembly	2	0.0202
GO:0060173	limb development	4	0.0206
GO:0042063	gliogenesis	4	0.0213
GO:0003073	regulation of systemic arterial blood pressure	3	0.0216
GO:0030512	negative regulation of transforming growth factor beta receptor signaling pathway	3	0.0216
GO:0035050	embryonic heart tube development	3	0.0216
GO:0001829	trophectodermal cell differentiation	2	0.0219
GO:0014812	muscle cell migration	2	0.0219
GO:0038095	Fc-epsilon receptor signaling pathway	4	0.0219
GO:0048670	regulation of collateral sprouting	2	0.0219
GO:0070168	negative regulation of biomineral tissue development	2	0.0219
GO:1901700	response to oxygen-containing compound	10	0.0219
GO:0032970	regulation of actin filament-based process	5	0.0227
GO:0045596	negative regulation of cell differentiation	7	0.023
GO:0030278	regulation of ossification	4	0.0232
GO:0051246	regulation of protein metabolic process	14	0.0233
GO:0000042	protein targeting to Golgi	2	0.024
GO:0016043	cellular component organization	21	0.024
GO:0031954	positive regulation of protein autophosphorylation	2	0.024
GO:0048266	behavioral response to pain	2	0.024
GO:0009605	response to external stimulus	12	0.0246
GO:0010557	positive regulation of macromolecule biosynthetic process	11	0.0246
GO:0044712	single-organism catabolic process	8	0.0246
GO:0048839	inner ear development	4	0.0252
GO:0008283	cell proliferation	7	0.0254
GO:0097305	response to alcohol	5	0.0254
GO:0030100	regulation of endocytosis	4	0.0285
GO:0032148	activation of protein kinase B activity	2	0.0287
GO:0051043	regulation of membrane protein ectodomain proteolysis	2	0.0287
GO:1902582	single-organism intracellular transport	9	0.0287
GO:2000573	positive regulation of DNA biosynthetic process	2	0.0287
GO:0044344	cellular response to fibroblast growth factor stimulus	4	0.0288
GO:0016192	vesicle-mediated transport	9	0.0292
GO:0065007	biological regulation	33	0.0292
GO:0051130	positive regulation of cellular component organization	9	0.0304
GO:0002052	positive regulation of neuroblast proliferation	2	0.0307
GO:0010869	regulation of receptor biosynthetic process	2	0.0307
GO:0014911	positive regulation of smooth muscle cell migration	2	0.0307
GO:0042730	fibrinolysis	2	0.0307
GO:0045648	positive regulation of erythrocyte differentiation	2	0.0307
GO:0090075	relaxation of muscle	2	0.0307
GO:0007009	plasma membrane organization	4	0.0314
GO:0016482	cytoplasmic transport	7	0.0329
GO:0003416	endochondral bone developmental growth	2	0.0334
GO:0016032	viral process	7	0.0334
GO:1900542	regulation of purine nucleotide metabolic process	4	0.0336
GO:0043583	ear development	4	0.0354
GO:0001818	negative regulation of cytokine production	4	0.0359
GO:0034976	response to endoplasmic reticulum stress	4	0.0359
GO:0045662	negative regulation of myoblast differentiation	2	0.0359
GO:0001819	positive regulation of cytokine production	5	0.037
GO:0001558	regulation of cell growth	5	0.0379
GO:0030511	positive regulation of transforming growth factor beta receptor signaling pathway	2	0.0385
GO:0031328	positive regulation of cellular biosynthetic process	11	0.0385
GO:0045686	negative regulation of glial cell differentiation	2	0.0385
GO:0035051	cardiocyte differentiation	3	0.0389
GO:0007155	cell adhesion	8	0.0391
GO:0043281	regulation of cysteine-type endopeptidase activity involved in apoptotic process	4	0.0398
GO:0043170	macromolecule metabolic process	27	0.0411
GO:0007162	negative regulation of cell adhesion	4	0.0415
GO:0051173	positive regulation of nitrogen compound metabolic process	11	0.0415
GO:0030595	leukocyte chemotaxis	3	0.0418
GO:0060429	epithelium development	8	0.0418
GO:0048609	multicellular organismal reproductive process	7	0.042
GO:0060284	regulation of cell development	7	0.0429
GO:0003007	heart morphogenesis	4	0.0434
GO:0033280	response to vitamin D	2	0.0438
GO:0048710	regulation of astrocyte differentiation	2	0.0438
GO:0045807	positive regulation of endocytosis	3	0.0439
GO:0045926	negative regulation of growth	4	0.0453
GO:0014031	mesenchymal cell development	3	0.0463
GO:0030325	adrenal gland development	2	0.0467
GO:0043277	apoptotic cell clearance	2	0.0467
GO:0032504	multicellular organism reproduction	7	0.0474
GO:0001958	endochondral ossification	2	0.0495
GO:0003197	endocardial cushion development	2	0.0495
GO:0030513	positive regulation of BMP signaling pathway	2	0.0495
GO:0060627	regulation of vesicle-mediated transport	5	0.0495
GO:0030155	regulation of cell adhesion	6	0.0496

## Sheet: AFP KEGG
pathway ID	pathway description	count in gene set	false discovery rate
4612	Antigen processing and presentation	8	1.72e-09
5166	HTLV-I infection	11	5.07e-09
5330	Allograft rejection	6	2.75e-08
5332	Graft-versus-host disease	6	2.97e-08
4940	Type I diabetes mellitus	6	4.65e-08
4514	Cell adhesion molecules (CAMs)	8	1.02e-07
5320	Autoimmune thyroid disease	6	1.19e-07
4660	T cell receptor signaling pathway	7	1.91e-07
5416	Viral myocarditis	6	1.91e-07
4650	Natural killer cell mediated cytotoxicity	6	2.19e-05
5162	Measles	6	2.63e-05
5340	Primary immunodeficiency	4	4.74e-05
5323	Rheumatoid arthritis	5	5.95e-05
4064	NF-kappa B signaling pathway	5	6.57e-05
5164	Influenza A	6	8.35e-05
4672	Intestinal immune network for IgA production	4	9.05e-05
4640	Hematopoietic cell lineage	4	0.00117
5168	Herpes simplex infection	5	0.00138
5142	Chagas disease (American trypanosomiasis)	4	0.00169
5169	Epstein-Barr virus infection	5	0.00183
5160	Hepatitis C	4	0.00462
4145	Phagosome	4	0.00653
5321	Inflammatory bowel disease (IBD)	3	0.00696
4630	Jak-STAT signaling pathway	4	0.00812
4144	Endocytosis	4	0.0177
5322	Systemic lupus erythematosus	3	0.0206
4620	Toll-like receptor signaling pathway	3	0.0243
4668	TNF signaling pathway	3	0.0269
5143	African trypanosomiasis	2	0.0327
4380	Osteoclast differentiation	3	0.0382
4973	Carbohydrate digestion and absorption	2	0.0404
4060	Cytokine-cytokine receptor interaction	4	0.0411

## Sheet: AFP BP
pathway ID	pathway description	count in gene set	false discovery rate
GO:0060333	interferon-gamma-mediated signaling pathway	11	8.95e-14
GO:0034341	response to interferon-gamma	12	2.7e-13
GO:0071346	cellular response to interferon-gamma	11	1.48e-12
GO:0045087	innate immune response	19	6.71e-10
GO:0019221	cytokine-mediated signaling pathway	14	7.86e-10
GO:0050776	regulation of immune response	17	6.34e-09
GO:0006955	immune response	20	1.3e-08
GO:0034097	response to cytokine	15	2.49e-08
GO:0071345	cellular response to cytokine stimulus	14	2.89e-08
GO:0007166	cell surface receptor signaling pathway	23	6.39e-08
GO:0019882	antigen processing and presentation	10	9.31e-08
GO:0002474	antigen processing and presentation of peptide antigen via MHC class I	8	1.63e-07
GO:0002376	immune system process	22	1.86e-07
GO:0006952	defense response	19	1.95e-07
GO:0042102	positive regulation of T cell proliferation	7	6.82e-07
GO:0042129	regulation of T cell proliferation	8	7.25e-07
GO:0048002	antigen processing and presentation of peptide antigen	8	7.44e-06
GO:0051707	response to other organism	12	2.89e-05
GO:0045580	regulation of T cell differentiation	6	0.000108
GO:0007159	leukocyte cell-cell adhesion	8	0.000114
GO:0044403	symbiosis, encompassing mutualism through parasitism	12	0.00014
GO:0002768	immune response-regulating cell surface receptor signaling pathway	9	0.000146
GO:0045321	leukocyte activation	9	0.000174
GO:0002521	leukocyte differentiation	8	0.000181
GO:0002697	regulation of immune effector process	9	0.000181
GO:0031295	T cell costimulation	5	0.000181
GO:0002480	antigen processing and presentation of exogenous peptide antigen via MHC class I, TAP-independent	3	0.000213
GO:0045582	positive regulation of T cell differentiation	5	0.000256
GO:0060337	type I interferon signaling pathway	5	0.000263
GO:0071357	cellular response to type I interferon	5	0.000263
GO:0002252	immune effector process	9	0.000272
GO:0016032	viral process	11	0.000272
GO:0016337	single organismal cell-cell adhesion	9	0.000272
GO:0034975	protein folding in endoplasmic reticulum	3	0.000272
GO:1902107	positive regulation of leukocyte differentiation	6	0.000272
GO:0042590	antigen processing and presentation of exogenous peptide antigen via MHC class I	5	0.00031
GO:0031347	regulation of defense response	11	0.000311
GO:0046649	lymphocyte activation	8	0.000313
GO:0051704	multi-organism process	18	0.000381
GO:0070486	leukocyte aggregation	7	0.000381
GO:0038093	Fc receptor signaling pathway	7	0.000384
GO:1902105	regulation of leukocyte differentiation	7	0.000406
GO:0001775	cell activation	10	0.00051
GO:0002478	antigen processing and presentation of exogenous peptide antigen	6	0.00051
GO:0051607	defense response to virus	6	0.00058
GO:0007568	aging	7	0.00061
GO:0050852	T cell receptor signaling pathway	5	0.00061
GO:0071310	cellular response to organic substance	16	0.000698
GO:0080134	regulation of response to stress	14	0.000753
GO:0038095	Fc-epsilon receptor signaling pathway	6	0.000899
GO:0045086	positive regulation of interleukin-2 biosynthetic process	3	0.000935
GO:0002396	MHC protein complex assembly	2	0.00125
GO:0002819	regulation of adaptive immune response	5	0.00125
GO:0046013	regulation of T cell homeostatic proliferation	2	0.00125
GO:0050778	positive regulation of immune response	9	0.00125
GO:0030098	lymphocyte differentiation	6	0.00182
GO:0042108	positive regulation of cytokine biosynthetic process	4	0.00236
GO:0050730	regulation of peptidyl-tyrosine phosphorylation	6	0.00241
GO:0030217	T cell differentiation	5	0.00252
GO:0042110	T cell activation	6	0.00286
GO:0002824	positive regulation of adaptive immune response based on somatic recombination of immune receptors built from immunoglobulin superfamily domains	4	0.00289
GO:0002764	immune response-regulating signaling pathway	8	0.00294
GO:0009605	response to external stimulus	15	0.00294
GO:0019885	antigen processing and presentation of endogenous peptide antigen via MHC class I	2	0.00306
GO:0002437	inflammatory response to antigenic stimulus	3	0.0032
GO:0046640	regulation of alpha-beta T cell proliferation	3	0.0032
GO:0002479	antigen processing and presentation of exogenous peptide antigen via MHC class I, TAP-dependent	4	0.004
GO:0010033	response to organic substance	17	0.00403
GO:0032673	regulation of interleukin-4 production	3	0.00403
GO:0042104	positive regulation of activated T cell proliferation	3	0.00403
GO:0030097	hemopoiesis	8	0.00447
GO:0002757	immune response-activating signal transduction	7	0.00509
GO:1903037	regulation of leukocyte cell-cell adhesion	6	0.00512
GO:0038110	interleukin-2-mediated signaling pathway	2	0.00532
GO:0071352	cellular response to interleukin-2	2	0.00532
GO:2000516	positive regulation of CD4-positive, alpha-beta T cell activation	3	0.00548
GO:0034110	regulation of homotypic cell-cell adhesion	6	0.0059
GO:0050731	positive regulation of peptidyl-tyrosine phosphorylation	5	0.00599
GO:0050690	regulation of defense response to virus by virus	3	0.00669
GO:0002682	regulation of immune system process	12	0.00768
GO:0034112	positive regulation of homotypic cell-cell adhesion	5	0.00768
GO:1903039	positive regulation of leukocyte cell-cell adhesion	5	0.00775
GO:0022614	membrane to membrane docking	2	0.00807
GO:0030155	regulation of cell adhesion	8	0.00808
GO:0010038	response to metal ion	6	0.00942
GO:0002520	immune system development	8	0.00966
GO:0007155	cell adhesion	10	0.00973
GO:0010628	positive regulation of gene expression	13	0.0118
GO:0044344	cellular response to fibroblast growth factor stimulus	5	0.0118
GO:0007165	signal transduction	23	0.012
GO:0050688	regulation of defense response to virus	5	0.012
GO:0009617	response to bacterium	7	0.0124
GO:0046638	positive regulation of alpha-beta T cell differentiation	3	0.0127
GO:0043900	regulation of multi-organism process	7	0.0134
GO:0001910	regulation of leukocyte mediated cytotoxicity	3	0.0168
GO:0045785	positive regulation of cell adhesion	6	0.0168
GO:0070887	cellular response to chemical stimulus	15	0.0177
GO:0051250	negative regulation of lymphocyte activation	4	0.0215
GO:0002683	negative regulation of immune system process	6	0.0237
GO:0045088	regulation of innate immune response	6	0.0239
GO:0045589	regulation of regulatory T cell differentiation	2	0.0278
GO:0050900	leukocyte migration	5	0.0287
GO:0050863	regulation of T cell activation	5	0.0327
GO:0032740	positive regulation of interleukin-17 production	2	0.033
GO:0051054	positive regulation of DNA metabolic process	4	0.0339
GO:0048584	positive regulation of response to stimulus	13	0.034
GO:0002703	regulation of leukocyte mediated immunity	4	0.037
GO:0048015	phosphatidylinositol-mediated signaling	4	0.037
GO:0002699	positive regulation of immune effector process	4	0.0419
GO:0046634	regulation of alpha-beta T cell activation	3	0.0423
GO:0006950	response to stress	18	0.043
GO:0042493	response to drug	6	0.0465
GO:0045740	positive regulation of DNA replication	3	0.0472
GO:0050672	negative regulation of lymphocyte proliferation	3	0.0472

## Sheet: ATB KEGG
pathway ID	pathway description	count in gene set	false discovery rate
5031	Amphetamine addiction	16	5.44e-24
4720	Long-term potentiation	15	1.98e-22
4713	Circadian entrainment	14	3.44e-18
5030	Cocaine addiction	12	3.93e-18
4020	Calcium signaling pathway	14	2.9e-14
5034	Alcoholism	12	1.26e-12
4724	Glutamatergic synapse	11	2.86e-12
4921	Oxytocin signaling pathway	12	3.33e-12
4728	Dopaminergic synapse	11	8.49e-12
4912	GnRH signaling pathway	10	8.49e-12
4722	Neurotrophin signaling pathway	10	1.22e-10
4014	Ras signaling pathway	12	1.72e-10
4750	Inflammatory mediator regulation of TRP channels	9	5.37e-10
4916	Melanogenesis	9	6.05e-10
4261	Adrenergic signaling in cardiomyocytes	10	6.94e-10
5033	Nicotine addiction	7	8.28e-10
4725	Cholinergic synapse	9	1.34e-09
5205	Proteoglycans in cancer	11	2.24e-09
4012	ErbB signaling pathway	8	4.77e-09
5214	Glioma	7	1.77e-08
4971	Gastric acid secretion	7	4.53e-08
5010	Alzheimer s disease	9	4.71e-08
4911	Insulin secretion	7	1.17e-07
5014	Amyotrophic lateral sclerosis (ALS)	6	1.82e-07
4510	Focal adhesion	9	2.55e-07
4114	Oocyte meiosis	7	6.34e-07
5152	Tuberculosis	8	9.91e-07
4310	Wnt signaling pathway	7	3.31e-06
4015	Rap1 signaling pathway	8	3.73e-06
5203	Viral carcinogenesis	7	2.22e-05
4080	Neuroactive ligand-receptor interaction	8	2.79e-05
4540	Gap junction	5

## Sheet: ATB BP
pathway ID	pathway description	count in gene set	false discovery rate
GO:0007268	synaptic transmission	22	2.64e-16
GO:0043269	regulation of ion transport	19	2.9e-12
GO:0048167	regulation of synaptic plasticity	12	3.42e-12
GO:0007267	cell-cell signaling	21	1.85e-11
GO:0048168	regulation of neuronal synaptic plasticity	9	1.85e-11
GO:0007215	glutamate receptor signaling pathway	8	4.16e-10
GO:0035235	ionotropic glutamate receptor signaling pathway	7	6.65e-10
GO:0048169	regulation of long-term neuronal synaptic plasticity	7	1.32e-09
GO:0034765	regulation of ion transmembrane transport	14	1.84e-09
GO:0032412	regulation of ion transmembrane transporter activity	11	2.05e-09
GO:0050804	modulation of synaptic transmission	12	2.35e-09
GO:0035418	protein localization to synapse	6	4.14e-09
GO:0035249	synaptic transmission, glutamatergic	7	5.19e-09
GO:0051049	regulation of transport	23	1.04e-08
GO:0097120	receptor localization to synapse	5	1.39e-08
GO:0007411	axon guidance	13	1.98e-08
GO:0010959	regulation of metal ion transport	12	3.18e-08
GO:0032879	regulation of localization	25	4.31e-08
GO:0016310	phosphorylation	18	7.63e-08
GO:0060079	excitatory postsynaptic potential	6	9.92e-08
GO:1900449	regulation of glutamate receptor signaling pathway	6	1.19e-07
GO:0050905	neuromuscular process	8	2.05e-07
GO:2000310	regulation of N-methyl-D-aspartate selective glutamate receptor activity	5	2.15e-07
GO:0010469	regulation of receptor activity	8	4.9e-07
GO:0043113	receptor clustering	6	6.11e-07
GO:0046777	protein autophosphorylation	9	1.06e-06
GO:0007166	cell surface receptor signaling pathway	22	1.1e-06
GO:0003008	system process	20	1.23e-06
GO:0042391	regulation of membrane potential	10	1.23e-06
GO:0007173	epidermal growth factor receptor signaling pathway	9	1.71e-06
GO:0007409	axonogenesis	12	1.77e-06
GO:0007611	learning or memory	9	1.77e-06
GO:0051924	regulation of calcium ion transport	9	1.92e-06
GO:0006935	chemotaxis	13	2.42e-06
GO:0061564	axon development	12	2.42e-06
GO:0006796	phosphate-containing compound metabolic process	20	2.97e-06
GO:0010243	response to organonitrogen compound	14	3.29e-06
GO:0023056	positive regulation of signaling	18	3.72e-06
GO:0001934	positive regulation of protein phosphorylation	14	4.07e-06
GO:1901214	regulation of neuron death	9	4.14e-06
GO:0045937	positive regulation of phosphate metabolic process	15	4.47e-06
GO:0019220	regulation of phosphate metabolic process	18	6.23e-06
GO:0048699	generation of neurons	17	6.42e-06
GO:0045471	response to ethanol	7	8.47e-06
GO:0007612	learning	7	1.08e-05
GO:0010647	positive regulation of cell communication	18	1.08e-05
GO:0031401	positive regulation of protein modification process	15	1.08e-05
GO:0031399	regulation of protein modification process	18	1.17e-05
GO:0065009	regulation of molecular function	23	1.38e-05
GO:0010038	response to metal ion	9	1.7e-05
GO:0044708	single-organism behavior	10	1.85e-05
GO:0007610	behavior	11	1.95e-05
GO:0006816	calcium ion transport	8	2.21e-05
GO:0016358	dendrite development	6	2.21e-05
GO:0009628	response to abiotic stimulus	15	2.22e-05
GO:0031175	neuron projection development	12	2.47e-05
GO:0048667	cell morphogenesis involved in neuron differentiation	11	2.47e-05
GO:0060359	response to ammonium ion	6	2.58e-05
GO:0007596	blood coagulation	11	2.73e-05
GO:0050878	regulation of body fluid levels	12	2.97e-05
GO:2000463	positive regulation of excitatory postsynaptic potential	4	3.05e-05
GO:0043270	positive regulation of ion transport	8	3.1e-05
GO:0048013	ephrin receptor signaling pathway	6	3.33e-05
GO:0007169	transmembrane receptor protein tyrosine kinase signaling pathway	12	3.75e-05
GO:0001932	regulation of protein phosphorylation	15	3.82e-05
GO:0050890	cognition	8	4.29e-05
GO:1901215	negative regulation of neuron death	7	4.47e-05
GO:0007399	nervous system development	19	4.55e-05
GO:0050806	positive regulation of synaptic transmission	6	5.5e-05
GO:0008543	fibroblast growth factor receptor signaling pathway	7	5.52e-05
GO:0023051	regulation of signaling	22	5.52e-05
GO:0009611	response to wounding	12	8.07e-05
GO:0001964	startle response	4	8.69e-05
GO:0009605	response to external stimulus	18	9e-05
GO:0045087	innate immune response	13	9.66e-05
GO:0061001	regulation of dendritic spine morphogenesis	4	0.0001
GO:0044093	positive regulation of molecular function	17	0.000104
GO:0044344	cellular response to fibroblast growth factor stimulus	7	0.000111
GO:0010646	regulation of cell communication	22	0.000116
GO:0043523	regulation of neuron apoptotic process	7	0.000117
GO:0006468	protein phosphorylation	12	0.000122
GO:0007420	brain development	11	0.000122
GO:0048666	neuron development	12	0.000122
GO:0048814	regulation of dendrite morphogenesis	5	0.000122
GO:0060333	interferon-gamma-mediated signaling pathway	5	0.000122
GO:0048011	neurotrophin TRK receptor signaling pathway	8	0.000127
GO:0051960	regulation of nervous system development	11	0.000164
GO:0050790	regulation of catalytic activity	19	0.000168
GO:0048812	neuron projection morphogenesis	10	0.000183
GO:2000249	regulation of actin cytoskeleton reorganization	4	0.000183
GO:0042060	wound healing	11	0.000185
GO:0032970	regulation of actin filament-based process	8	0.000197
GO:0019233	sensory perception of pain	5	0.000202
GO:0043524	negative regulation of neuron apoptotic process	6	0.000202
GO:0060322	head development	11	0.00021
GO:0006952	defense response	15	0.000224
GO:0070374	positive regulation of ERK1 and ERK2 cascade	6	0.000224
GO:0045860	positive regulation of protein kinase activity	9	0.000228
GO:0097305	response to alcohol	8	0.000235
GO:0051050	positive regulation of transport	12	0.000243
GO:0031344	regulation of cell projection organization	9	0.000277
GO:0043266	regulation of potassium ion transport	5	0.00028
GO:0010975	regulation of neuron projection development	8	0.000303
GO:0038093	Fc receptor signaling pathway	7	0.000303
GO:0051336	regulation of hydrolase activity	14	0.000315
GO:0009416	response to light stimulus	8	0.000318
GO:0051239	regulation of multicellular organismal process	19	0.000359
GO:0061003	positive regulation of dendritic spine morphogenesis	3	0.000359
GO:0030900	forebrain development	8	0.00038
GO:0007167	enzyme linked receptor protein signaling pathway	12	0.000399
GO:0051057	positive regulation of small GTPase mediated signal transduction	4	0.000399
GO:0010522	regulation of calcium ion transport into cytosol	5	0.00042
GO:0038083	peptidyl-tyrosine autophosphorylation	4	0.000438
GO:0050731	positive regulation of peptidyl-tyrosine phosphorylation	6	0.000439
GO:0021819	layer formation in cerebral cortex	3	0.000451
GO:0038166	angiotensin-activated signaling pathway	3	0.000451
GO:0060291	long-term synaptic potentiation	4	0.000472
GO:0071346	cellular response to interferon-gamma	5	0.000478
GO:0071417	cellular response to organonitrogen compound	9	0.000506
GO:1901700	response to oxygen-containing compound	14	0.000506
GO:0051246	regulation of protein metabolic process	19	0.000516
GO:0032956	regulation of actin cytoskeleton organization	7	0.000522
GO:0071363	cellular response to growth factor stimulus	10	0.000548
GO:0010517	regulation of phospholipase activity	5	0.000571
GO:0072657	protein localization to membrane	8	0.000571
GO:1904062	regulation of cation transmembrane transport	6	0.000583
GO:0030182	neuron differentiation	12	0.000608
GO:0007613	memory	5	0.000643
GO:0034767	positive regulation of ion transmembrane transport	5	0.000643
GO:0030030	cell projection organization	12	0.000656
GO:0065008	regulation of biological quality	21	0.00068
GO:0042220	response to cocaine	4	0.000681
GO:0042981	regulation of apoptotic process	14	0.000716
GO:0031346	positive regulation of cell projection organization	7	0.000723
GO:0060341	regulation of cellular localization	13	0.000748
GO:0032268	regulation of cellular protein metabolic process	18	0.000758
GO:2000021	regulation of ion homeostasis	6	0.000758
GO:0045859	regulation of protein kinase activity	10	0.000878
GO:0050877	neurological system process	13	0.000905
GO:0043085	positive regulation of catalytic activity	14	0.000956
GO:0061024	membrane organization	11	0.00109
GO:0048010	vascular endothelial growth factor receptor signaling pathway	5	0.00112
GO:0051592	response to calcium ion	5	0.00112
GO:0021801	cerebral cortex radial glia guided migration	3	0.00131
GO:0010941	regulation of cell death	14	0.00133
GO:0032147	activation of protein kinase activity	7	0.00133
GO:0048588	developmental cell growth	4	0.00133
GO:0050885	neuromuscular process controlling balance	4	0.00133
GO:0032386	regulation of intracellular transport	9	0.00137
GO:0043279	response to alkaloid	5	0.00137
GO:0009966	regulation of signal transduction	18	0.00138
GO:0043271	negative regulation of ion transport	5	0.00141
GO:0048513	organ development	19	0.00153
GO:0050767	regulation of neurogenesis	9	0.00154
GO:0002223	stimulatory C-type lectin receptor signaling pathway	5	0.00157
GO:1903649	regulation of cytoplasmic transport	8	0.00163
GO:0006955	immune response	13	0.00173
GO:0030001	metal ion transport	9	0.00178
GO:0006928	movement of cell or subcellular component	13	0.00184
GO:0006812	cation transport	10	0.00198
GO:0032414	positive regulation of ion transmembrane transporter activity	4	0.00207
GO:0051051	negative regulation of transport	8	0.00223
GO:0022604	regulation of cell morphogenesis	8	0.0024
GO:0051279	regulation of release of sequestered calcium ion into cytosol	4	0.00245
GO:1902578	single-organism localization	20	0.00249
GO:0034097	response to cytokine	9	0.00252
GO:0014070	response to organic cyclic compound	10	0.00256
GO:0021766	hippocampus development	4	0.00256
GO:1901701	cellular response to oxygen-containing compound	10	0.00263
GO:0043067	regulation of programmed cell death	13	0.00281
GO:1900034	regulation of cellular response to heat	4	0.00281
GO:1900274	regulation of phospholipase C activity	4	0.00281
GO:0040011	locomotion	12	0.00291
GO:0002758	innate immune response-activating signal transduction	6	0.00292
GO:0030035	microspike assembly	2	0.00292
GO:0038026	reelin-mediated signaling pathway	2	0.00292
GO:0050769	positive regulation of neurogenesis	7	0.00292
GO:1902514	regulation of generation of L-type calcium current	2	0.00292
GO:1904064	positive regulation of cation transmembrane transport	4	0.00292
GO:0009719	response to endogenous stimulus	13	0.00304
GO:0045088	regulation of innate immune response	7	0.00304
GO:0071310	cellular response to organic substance	15	0.00311
GO:0021543	pallium development	5	0.00322
GO:0060314	regulation of ryanodine-sensitive calcium-release channel activity	3	0.00323
GO:0000904	cell morphogenesis involved in differentiation	9	0.00324
GO:0007616	long-term memory	3	0.00357
GO:0046939	nucleotide phosphorylation	4	0.00359
GO:0009408	response to heat	5	0.00366
GO:0031589	cell-substrate adhesion	5	0.00374
GO:0033555	multicellular organismal response to stress	4	0.00374
GO:0007165	signal transduction	25	0.00375
GO:0051495	positive regulation of cytoskeleton organization	5	0.00383
GO:0002768	immune response-regulating cell surface receptor signaling pathway	7	0.00391
GO:0007417	central nervous system development	10	0.00391
GO:0010604	positive regulation of macromolecule metabolic process	18	0.00391
GO:0018108	peptidyl-tyrosine phosphorylation	5	0.00391
GO:0019221	cytokine-mediated signaling pathway	7	0.00393
GO:0071345	cellular response to cytokine stimulus	8	0.00401
GO:0009893	positive regulation of metabolic process	21	0.00432
GO:0051705	multi-organism behavior	4	0.00432
GO:0044802	single-organism membrane organization	9	0.00434
GO:0040012	regulation of locomotion	9	0.00437
GO:0043267	negative regulation of potassium ion transport	3	0.00453
GO:2001257	regulation of cation channel activity	4	0.00468
GO:0032535	regulation of cellular component size	6	0.0052
GO:0010033	response to organic substance	17	0.00546
GO:0048731	system development	21	0.00561
GO:0038095	Fc-epsilon receptor signaling pathway	5	0.00571
GO:0007631	feeding behavior	4	0.00574
GO:0009967	positive regulation of signal transduction	12	0.00574
GO:0006874	cellular calcium ion homeostasis	6	0.00583
GO:0046579	positive regulation of Ras protein signal transduction	3	0.00583
GO:0060548	negative regulation of cell death	10	0.00583
GO:0045666	positive regulation of neuron differentiation	6	0.00603
GO:0060992	response to fungicide	2	0.00603
GO:0071287	cellular response to manganese ion	2	0.00603
GO:1901897	regulation of relaxation of cardiac muscle	2	0.00603
GO:0009581	detection of external stimulus	5	0.00627
GO:0042493	response to drug	7	0.00629
GO:0048583	regulation of response to stimulus	20	0.00654
GO:0007049	cell cycle	12	0.00665
GO:0009582	detection of abiotic stimulus	5	0.00665
GO:0043434	response to peptide hormone	7	0.00665
GO:0044057	regulation of system process	7	0.00665
GO:0021761	limbic system development	4	0.00696
GO:0043268	positive regulation of potassium ion transport	3	0.00709
GO:0048519	negative regulation of biological process	23	0.00709
GO:0051240	positive regulation of multicellular organismal process	12	0.00709
GO:0070887	cellular response to chemical stimulus	16	0.0073
GO:0031325	positive regulation of cellular metabolic process	18	0.00767
GO:0010942	positive regulation of cell death	8	0.0077
GO:0051130	positive regulation of cellular component organization	11	0.00774
GO:0048170	positive regulation of long-term neuronal synaptic plasticity	2	0.00776
GO:0050798	activated T cell proliferation	2	0.00776
GO:0050966	detection of mechanical stimulus involved in sensory perception of pain	2	0.00776
GO:1900273	positive regulation of long-term synaptic potentiation	2	0.00776
GO:0021987	cerebral cortex development	4	0.00811
GO:0035556	intracellular signal transduction	14	0.00839
GO:0023057	negative regulation of signaling	11	0.00848
GO:0034605	cellular response to heat	4	0.00868
GO:0044700	single organism signaling	25	0.00874
GO:0048468	cell development	13	0.00889
GO:0010648	negative regulation of cell communication	11	0.00897
GO:0009612	response to mechanical stimulus	5	0.00924
GO:0048522	positive regulation of cellular process	23	0.00967
GO:0007172	signal complex assembly	2	0.00989
GO:0010638	positive regulation of organelle organization	8	0.0101
GO:0050807	regulation of synapse organization	4	0.0101
GO:0010976	positive regulation of neuron projection development	5	0.0107
GO:0006936	muscle contraction	5	0.0116
GO:0045664	regulation of neuron differentiation	7	0.0116
GO:0051128	regulation of cellular component organization	15	0.0117
GO:0007154	cell communication	25	0.012
GO:2000145	regulation of cell motility	8	0.012
GO:0014733	regulation of skeletal muscle adaptation	2	0.0121
GO:0072578	neurotransmitter-gated ion channel clustering	2	0.0121
GO:1901844	regulation of cell communication by electrical coupling involved in cardiac conduction	2	0.0121
GO:0051966	regulation of synaptic transmission, glutamatergic	3	0.0122
GO:0000278	mitotic cell cycle	9	0.0125
GO:0035176	social behavior	3	0.0128
GO:0044089	positive regulation of cellular component biogenesis	6	0.0131
GO:0051056	regulation of small GTPase mediated signal transduction	5	0.0132
GO:0048813	dendrite morphogenesis	3	0.0134
GO:0071248	cellular response to metal ion	4	0.0134
GO:2000273	positive regulation of receptor activity	3	0.0134
GO:0043066	negative regulation of apoptotic process	9	0.0135
GO:0021537	telencephalon development	5	0.0141
GO:0006897	endocytosis	7	0.0144
GO:0008283	cell proliferation	8	0.0155
GO:0018193	peptidyl-amino acid modification	9	0.0156
GO:0071407	cellular response to organic cyclic compound	6	0.0156
GO:1902305	regulation of sodium ion transmembrane transport	3	0.0157
GO:0032413	negative regulation of ion transmembrane transporter activity	3	0.0165
GO:0048523	negative regulation of cellular process	21	0.0167
GO:0035020	regulation of Rac protein signal transduction	2	0.0171
GO:0043149	stress fiber assembly	2	0.0171
GO:0090129	positive regulation of synapse maturation	2	0.0171
GO:0070588	calcium ion transmembrane transport	4	0.0179
GO:0043502	regulation of muscle adaptation	3	0.0182
GO:2000026	regulation of multicellular organismal development	12	0.0187
GO:0048585	negative regulation of response to stimulus	11	0.0192
GO:0033043	regulation of organelle organization	10	0.0195
GO:0030154	cell differentiation	18	0.0199
GO:0060134	prepulse inhibition	2	0.0199
GO:1904063	negative regulation of cation transmembrane transport	3	0.0199
GO:0050808	synapse organization	4	0.0201
GO:0008277	regulation of G-protein coupled receptor protein signaling pathway	4	0.0212
GO:0006950	response to stress	19	0.0222
GO:0032880	regulation of protein localization	9	0.0227
GO:0036120	cellular response to platelet-derived growth factor stimulus	2	0.0227
GO:0042221	response to chemical	20	0.0227
GO:0007202	activation of phospholipase C activity	3	0.0233
GO:0007416	synapse assembly	3	0.0233
GO:0031295	T cell costimulation	3	0.0233
GO:0048518	positive regulation of biological process	24	0.0234
GO:0043065	positive regulation of apoptotic process	7	0.0235
GO:0006811	ion transport	10	0.0241
GO:1903047	mitotic cell cycle process	8	0.0251
GO:0032793	positive regulation of CREB transcription factor activity	2	0.0254
GO:0051346	negative regulation of hydrolase activity	6	0.0254
GO:0030534	adult behavior	4	0.0261
GO:0051259	protein oligomerization	6	0.0261
GO:1901216	positive regulation of neuron death	3	0.0261
GO:0007275	multicellular organismal development	21	0.0263
GO:0031334	positive regulation of protein complex assembly	4	0.0265
GO:1902531	regulation of intracellular signal transduction	11	0.027
GO:0048856	anatomical structure development	21	0.0281
GO:1901018	positive regulation of potassium ion transmembrane transporter activity	2	0.0286
GO:2000251	positive regulation of actin cytoskeleton reorganization	2	0.0286
GO:0006461	protein complex assembly	9	0.0287
GO:0070271	protein complex biogenesis	9	0.0287
GO:0051234	establishment of localization	19	0.0288
GO:0030029	actin filament-based process	6	0.0298
GO:0043410	positive regulation of MAPK cascade	6	0.0303
GO:0071902	positive regulation of protein serine/threonine kinase activity	5	0.0303
GO:0080134	regulation of response to stress	11	0.0312
GO:0001967	suckling behavior	2	0.0315
GO:0048148	behavioral response to cocaine	2	0.0315
GO:0071294	cellular response to zinc ion	2	0.0315
GO:0048584	positive regulation of response to stimulus	13	0.0318
GO:1903530	regulation of secretion by cell	7	0.0338
GO:0071900	regulation of protein serine/threonine kinase activity	6	0.0342
GO:0045744	negative regulation of G-protein coupled receptor protein signaling pathway	3	0.0345
GO:0030334	regulation of cell migration	7	0.0346
GO:0051968	positive regulation of synaptic transmission, glutamatergic	2	0.0347
GO:0007015	actin filament organization	4	0.0348
GO:0006909	phagocytosis	4	0.0355
GO:0008016	regulation of heart contraction	4	0.0362
GO:0045597	positive regulation of cell differentiation	8	0.0377
GO:0002029	desensitization of G-protein coupled receptor protein signaling pathway	2	0.038
GO:0010769	regulation of cell morphogenesis involved in differentiation	5	0.038
GO:0048511	rhythmic process	5	0.038
GO:0051704	multi-organism process	14	0.0382
GO:0031032	actomyosin structure organization	3	0.0388
GO:0038096	Fc-gamma receptor signaling pathway involved in phagocytosis	3	0.0388
GO:0055074	calcium ion homeostasis	5	0.0388
GO:0071495	cellular response to endogenous stimulus	9	0.0388
GO:0001775	cell activation	7	0.0406
GO:0032989	cellular component morphogenesis	9	0.0406
GO:0007229	integrin-mediated signaling pathway	3	0.0411
GO:0010881	regulation of cardiac muscle contraction by regulation of the release of sequestered calcium ion	2	0.0411
GO:0071498	cellular response to fluid shear stress	2	0.0411
GO:2000311	regulation of alpha-amino-3-hydroxy-5-methyl-4-isoxazole propionate selective glutamate receptor activity	2	0.0411
GO:0000082	G1/S transition of mitotic cell cycle	4	0.0419
GO:0019222	regulation of metabolic process	27	0.0432
GO:0022402	cell cycle process	9	0.0439
GO:0045453	bone resorption	2	0.0447
GO:0098751	bone cell development	2	0.0447
GO:0055117	regulation of cardiac muscle contraction	3	0.0451
GO:0044087	regulation of cellular component biogenesis	7	0.0459
GO:0009968	negative regulation of signal transduction	9	0.0468
GO:0071560	cellular response to transforming growth factor beta stimulus	4	0.0468
GO:0060255	regulation of macromolecule metabolic process	24	0.047
GO:0006810	transport	18	0.0473
GO:0071375	cellular response to peptide hormone stimulus	5	0.0475
GO:0030826	regulation of cGMP biosynthetic process	2	0.0484
GO:0044772	mitotic cell cycle phase transition	5	0.0492

## Sheet: LL-37 KEGG
pathway ID	pathway description	count in gene set	false discovery rate
5323	Rheumatoid arthritis	14	9e-20
5133	Pertussis	12	1.81e-17
5144	Malaria	11	1.81e-17
4060	Cytokine-cytokine receptor interaction	16	2.04e-16
4668	TNF signaling pathway	12	2.53e-15
5142	Chagas disease (American trypanosomiasis)	11	4.17e-14
5166	HTLV-I infection	14	7.42e-14
4062	Chemokine signaling pathway	12	9.09e-13
4620	Toll-like receptor signaling pathway	10	2.84e-12
5140	Leishmaniasis	9	3.38e-12
5146	Amoebiasis	10	3.38e-12
5164	Influenza A	11	9.77e-12
5152	Tuberculosis	11	1.17e-11
5168	Herpes simplex infection	11	1.41e-11
5134	Legionellosis	8	1.81e-11
4621	NOD-like receptor signaling pathway	8	2.71e-11
5132	Salmonella infection	8	5.49e-10
5169	Epstein-Barr virus infection	10	7.86e-10
4064	NF-kappa B signaling pathway	8	9.68e-10
5161	Hepatitis B	9	1.17e-09
5143	African trypanosomiasis	6	3.09e-09
5321	Inflammatory bowel disease (IBD)	7	3.09e-09
4514	Cell adhesion molecules (CAMs)	8	2.67e-08
4660	T cell receptor signaling pathway	7	7.17e-08
5200	Pathways in cancer	10	9.41e-08
5202	Transcriptional misregulation in cancer	8	1.04e-07
5145	Toxoplasmosis	7	1.62e-07
4670	Leukocyte transendothelial migration	7	1.64e-07
5120	Epithelial cell signaling in Helicobacter pylori infection	6	1.64e-07
5203	Viral carcinogenesis	8	1.94e-07
4810	Regulation of actin cytoskeleton	8	5.53e-07
4640	Hematopoietic cell lineage	6	7.47e-07
5205	Proteoglycans in cancer	8	7.47e-07
4932	Non-alcoholic fatty liver disease (NAFLD)	7	8.46e-07
5150	Staphylococcus aureus infection	5	1.69e-06
4010	MAPK signaling pathway	8	2.02e-06
5416	Viral myocarditis	5	2.35e-06
5131	Shigellosis	5	2.75e-06
4623	Cytosolic DNA-sensing pathway	5	3.77e-06
4380	Osteoclast differentiation	6	5.33e-06
4650	Natural killer cell mediated cytotoxicity	6	5.33e-06
4917	Prolactin signaling pathway	5	6.42e-06
5160	Hepatitis C	6	6.42e-06
5162	Measles	6	6.57e-06
5330	Allograft rejection	4	1.12e-05
5020	Prion diseases	4	1.36e-05
5332	Graft-versus-host disease	4	1.36e-05
4210	Apoptosis	5	1.49e-05
5219	Bladder cancer	4	1.49e-05
4066	HIF-1 signaling pathway	5	3.99e-05
4015	Rap1 signaling pathway	6	7.99e-05
5212	Pancreatic cancer	4	0.000104
4151	PI3K-Akt signaling pathway	7	0.000132
4622	RIG-I-like receptor signaling pathway	4	0.00016
4662	B cell receptor signaling pathway	4	0.00016
5206	MicroRNAs in cancer	5	0.000175
5310	Asthma	3	0.000259
4915	Estrogen signaling pathway	4	0.000489
4940	Type I diabetes mellitus	3	0.000737
4672	Intestinal immune network for IgA production	3	0.000965
4722	Neurotrophin signaling pathway	4	0.00106
5030	Cocaine addiction	3	0.00127
5320	Autoimmune thyroid disease	3	0.00127
5210	Colorectal cancer	3	0.00195
4370	VEGF signaling pathway	3	0.00213
4921	Oxytocin signaling pathway	4	0.00281
4612	Antigen processing and presentation	3	0.00287
4920	Adipocytokine signaling pathway	3	0.00295
5220	Chronic myeloid leukemia	3	0.00317
5222	Small cell lung cancer	3	0.00553
5215	Prostate cancer	3	0.00564
5322	Systemic lupus erythematosus	3	0.00743
4014	Ras signaling pathway	4	0.00976
5340	Primary immunodeficiency	2	0.0144
4145	Phagosome	3	0.0228
4630	Jak-STAT signaling pathway	3	0.0278
5014	Amyotrophic lateral sclerosis (ALS)	2	0.0278
5221	Acute myeloid leukemia	2	0.033
4150	mTOR signaling pathway	2	0.0373
5211	Renal cell carcinoma	2	0.043
5031	Amphetamine addiction	2	0.0437
4664	Fc epsilon RI signaling pathway	2	0.0445
4144	Endocytosis	3	0.0467
5218	Melanoma	2	0.0473

## Sheet: LL-37 BP
pathway ID	pathway description	count in gene set	false discovery rate
GO:0050900	leukocyte migration	19	4.31e-20
GO:0006955	immune response	29	2.04e-18
GO:0040011	locomotion	27	3.67e-17
GO:0016477	cell migration	23	1.04e-16
GO:0006954	inflammatory response	19	4.18e-16
GO:0051674	localization of cell	23	4.22e-16
GO:0071216	cellular response to biotic stimulus	14	1.7e-15
GO:0060326	cell chemotaxis	14	3.88e-15
GO:0071222	cellular response to lipopolysaccharide	13	7.4e-15
GO:0006935	chemotaxis	20	1.04e-14
GO:0030595	leukocyte chemotaxis	12	1.26e-14
GO:0002376	immune system process	29	1.85e-14
GO:0006928	movement of cell or subcellular component	25	2.51e-14
GO:0070887	cellular response to chemical stimulus	30	6.16e-14
GO:0032496	response to lipopolysaccharide	15	8.49e-14
GO:0034097	response to cytokine	19	1.35e-13
GO:0019221	cytokine-mediated signaling pathway	16	3.42e-13
GO:0009611	response to wounding	19	3.17e-12
GO:0098602	single organism cell adhesion	16	4.47e-12
GO:0009605	response to external stimulus	26	4.58e-12
GO:0050776	regulation of immune response	19	7.57e-12
GO:0006952	defense response	23	1.02e-11
GO:0007159	leukocyte cell-cell adhesion	13	2.49e-11
GO:0001775	cell activation	17	2.78e-11
GO:0071310	cellular response to organic substance	25	2.94e-11
GO:0071345	cellular response to cytokine stimulus	16	3.06e-11
GO:0007166	cell surface receptor signaling pathway	26	3.08e-11
GO:0016337	single organismal cell-cell adhesion	15	3.29e-11
GO:0009617	response to bacterium	15	6.83e-11
GO:0045087	innate immune response	19	7.9e-11
GO:0009607	response to biotic stimulus	17	1.35e-10
GO:0045321	leukocyte activation	14	1.47e-10
GO:0002682	regulation of immune system process	21	4.15e-10
GO:0071346	cellular response to interferon-gamma	9	4.57e-10
GO:0051707	response to other organism	16	8.97e-10
GO:0002687	positive regulation of leukocyte migration	9	1.04e-09
GO:0002684	positive regulation of immune system process	17	1.19e-09
GO:0007155	cell adhesion	18	1.29e-09
GO:0042221	response to chemical	31	1.32e-09
GO:0050921	positive regulation of chemotaxis	9	2.38e-09
GO:0051240	positive regulation of multicellular organismal process	20	2.86e-09
GO:0002690	positive regulation of leukocyte chemotaxis	8	4.67e-09
GO:0070555	response to interleukin-1	8	4.67e-09
GO:0097529	myeloid leukocyte migration	8	5.11e-09
GO:1903037	regulation of leukocyte cell-cell adhesion	11	6.48e-09
GO:0007596	blood coagulation	14	6.51e-09
GO:0034110	regulation of homotypic cell-cell adhesion	11	8.4e-09
GO:0002685	regulation of leukocyte migration	9	1.07e-08
GO:0042060	wound healing	15	1.07e-08
GO:0071621	granulocyte chemotaxis	7	1.07e-08
GO:0045765	regulation of angiogenesis	10	1.08e-08
GO:0030155	regulation of cell adhesion	14	1.23e-08
GO:0050793	regulation of developmental process	23	1.29e-08
GO:0071347	cellular response to interleukin-1	7	1.31e-08
GO:0071396	cellular response to lipid	12	1.31e-08
GO:0048584	positive regulation of response to stimulus	22	1.63e-08
GO:0050730	regulation of peptidyl-tyrosine phosphorylation	10	1.96e-08
GO:0050731	positive regulation of peptidyl-tyrosine phosphorylation	9	3.49e-08
GO:0022614	membrane to membrane docking	4	3.68e-08
GO:0051704	multi-organism process	23	3.68e-08
GO:0060548	negative regulation of cell death	16	3.68e-08
GO:0060333	interferon-gamma-mediated signaling pathway	7	4.66e-08
GO:0034112	positive regulation of homotypic cell-cell adhesion	9	5.46e-08
GO:1903039	positive regulation of leukocyte cell-cell adhesion	9	5.7e-08
GO:0044403	symbiosis, encompassing mutualism through parasitism	15	5.96e-08
GO:0050670	regulation of lymphocyte proliferation	9	6.82e-08
GO:0042127	regulation of cell proliferation	19	6.93e-08
GO:0050863	regulation of T cell activation	10	6.93e-08
GO:0051249	regulation of lymphocyte activation	11	7.37e-08
GO:0007568	aging	10	8.38e-08
GO:0030335	positive regulation of cell migration	11	8.67e-08
GO:0043066	negative regulation of apoptotic process	15	1.12e-07
GO:0042129	regulation of T cell proliferation	8	1.23e-07
GO:0030198	extracellular matrix organization	11	1.36e-07
GO:0070098	chemokine-mediated signaling pathway	6	1.36e-07
GO:0045088	regulation of innate immune response	11	1.38e-07
GO:0031349	positive regulation of defense response	11	1.83e-07
GO:0070374	positive regulation of ERK1 and ERK2 cascade	8	2.26e-07
GO:0002521	leukocyte differentiation	10	2.29e-07
GO:0080134	regulation of response to stress	18	2.4e-07
GO:0071496	cellular response to external stimulus	10	2.87e-07
GO:0002688	regulation of leukocyte chemotaxis	7	3.07e-07
GO:0050920	regulation of chemotaxis	8	3.24e-07
GO:0033993	response to lipid	14	3.94e-07
GO:0051094	positive regulation of developmental process	16	4.11e-07
GO:0051251	positive regulation of lymphocyte activation	9	4.14e-07
GO:0010628	positive regulation of gene expression	19	4.34e-07
GO:0008284	positive regulation of cell proliferation	14	4.77e-07
GO:1901701	cellular response to oxygen-containing compound	14	4.81e-07
GO:0050865	regulation of cell activation	11	5.94e-07
GO:1902533	positive regulation of intracellular signal transduction	14	6.31e-07
GO:0006950	response to stress	26	6.86e-07
GO:2000026	regulation of multicellular organismal development	18	7.33e-07
GO:0050778	positive regulation of immune response	12	7.36e-07
GO:0050870	positive regulation of T cell activation	8	8.04e-07
GO:0045785	positive regulation of cell adhesion	10	8.54e-07
GO:0050671	positive regulation of lymphocyte proliferation	7	1.02e-06
GO:0042981	regulation of apoptotic process	17	1.05e-06
GO:0045766	positive regulation of angiogenesis	7	1.35e-06
GO:0031347	regulation of defense response	13	1.49e-06
GO:0051090	regulation of sequence-specific DNA binding transcription factor activity	10	1.76e-06
GO:0010941	regulation of cell death	17	2.57e-06
GO:0051239	regulation of multicellular organismal process	21	2.6e-06
GO:0006874	cellular calcium ion homeostasis	9	2.81e-06
GO:0090026	positive regulation of monocyte chemotaxis	4	2.86e-06
GO:0044700	single organism signaling	30	2.89e-06
GO:0045089	positive regulation of innate immune response	9	3e-06
GO:0007165	signal transduction	29	3.03e-06
GO:0002694	regulation of leukocyte activation	10	3.05e-06
GO:0042102	positive regulation of T cell proliferation	6	3.22e-06
GO:0048585	negative regulation of response to stimulus	16	3.27e-06
GO:0048522	positive regulation of cellular process	28	3.46e-06
GO:0048518	positive regulation of biological process	30	3.63e-06
GO:1901654	response to ketone	7	4.17e-06
GO:0007154	cell communication	30	4.49e-06
GO:0002703	regulation of leukocyte mediated immunity	7	5.06e-06
GO:0065008	regulation of biological quality	23	5.67e-06
GO:0002407	dendritic cell chemotaxis	4	6.39e-06
GO:0051091	positive regulation of sequence-specific DNA binding transcription factor activity	8	6.39e-06
GO:0030593	neutrophil chemotaxis	5	6.68e-06
GO:0051247	positive regulation of protein metabolic process	16	6.73e-06
GO:0046649	lymphocyte activation	9	7.4e-06
GO:0022603	regulation of anatomical structure morphogenesis	13	7.47e-06
GO:0031334	positive regulation of protein complex assembly	7	7.47e-06
GO:0070486	leukocyte aggregation	8	7.57e-06
GO:0050679	positive regulation of epithelial cell proliferation	7	7.72e-06
GO:0032101	regulation of response to external stimulus	13	8.42e-06
GO:0032655	regulation of interleukin-12 production	5	8.97e-06
GO:0044764	multi-organism cellular process	12	8.98e-06
GO:0042035	regulation of cytokine biosynthetic process	6	9.03e-06
GO:2001237	negative regulation of extrinsic apoptotic signaling pathway	6	9.03e-06
GO:0009991	response to extracellular stimulus	10	9.55e-06
GO:0046677	response to antibiotic	5	9.75e-06
GO:0023056	positive regulation of signaling	16	1e-05
GO:0002758	innate immune response-activating signal transduction	8	1.03e-05
GO:0051179	localization	27	1.07e-05
GO:0006979	response to oxidative stress	9	1.11e-05
GO:0071356	cellular response to tumor necrosis factor	6	1.13e-05
GO:0035994	response to muscle stretch	4	1.17e-05
GO:0009636	response to toxic substance	7	1.24e-05
GO:1902966	positive regulation of protein localization to early endosome	3	1.24e-05
GO:0030334	regulation of cell migration	11	1.28e-05
GO:0034142	toll-like receptor 4 signaling pathway	6	1.31e-05
GO:0010604	positive regulation of macromolecule metabolic process	21	1.38e-05
GO:0071354	cellular response to interleukin-6	4	1.39e-05
GO:0002764	immune response-regulating signaling pathway	10	1.41e-05
GO:0009967	positive regulation of signal transduction	15	1.59e-05
GO:0051246	regulation of protein metabolic process	20	1.71e-05
GO:0051049	regulation of transport	17	1.77e-05
GO:0010243	response to organonitrogen compound	12	1.89e-05
GO:1903034	regulation of response to wounding	9	1.89e-05
GO:0051173	positive regulation of nitrogen compound metabolic process	17	1.92e-05
GO:0009891	positive regulation of biosynthetic process	17	2.16e-05
GO:0019725	cellular homeostasis	11	2.34e-05
GO:0030097	hemopoiesis	10	2.66e-05
GO:0010647	positive regulation of cell communication	16	2.77e-05
GO:0048583	regulation of response to stimulus	23	2.87e-05
GO:0055082	cellular chemical homeostasis	10	3.03e-05
GO:0032879	regulation of localization	19	3.08e-05
GO:0043279	response to alkaloid	6	3.4e-05
GO:0010557	positive regulation of macromolecule biosynthetic process	16	3.47e-05
GO:0031325	positive regulation of cellular metabolic process	21	3.62e-05
GO:0071495	cellular response to endogenous stimulus	13	3.64e-05
GO:0009612	response to mechanical stimulus	7	3.71e-05
GO:0048878	chemical homeostasis	12	3.79e-05
GO:0001938	positive regulation of endothelial cell proliferation	5	4.19e-05
GO:2001234	negative regulation of apoptotic signaling pathway	7	4.21e-05
GO:0046427	positive regulation of JAK-STAT cascade	5	4.47e-05
GO:0042493	response to drug	9	4.54e-05
GO:0043410	positive regulation of MAPK cascade	9	4.54e-05
GO:0009725	response to hormone	12	4.58e-05
GO:0031667	response to nutrient levels	9	4.6e-05
GO:0043434	response to peptide hormone	9	4.97e-05
GO:1902107	positive regulation of leukocyte differentiation	6	5.11e-05
GO:0045935	positive regulation of nucleobase-containing compound metabolic process	16	5.23e-05
GO:0008360	regulation of cell shape	6	5.31e-05
GO:0016032	viral process	11	5.36e-05
GO:0002693	positive regulation of cellular extravasation	3	5.42e-05
GO:0031663	lipopolysaccharide-mediated signaling pathway	4	5.42e-05
GO:0050896	response to stimulus	33	5.69e-05
GO:0010574	regulation of vascular endothelial growth factor production	4	6.11e-05
GO:0097305	response to alcohol	8	6.11e-05
GO:0071312	cellular response to alkaloid	4	6.95e-05
GO:0002520	immune system development	10	7.44e-05
GO:0031328	positive regulation of cellular biosynthetic process	16	7.45e-05
GO:0019220	regulation of phosphate metabolic process	15	7.63e-05
GO:0045075	regulation of interleukin-12 biosynthetic process	3	7.74e-05
GO:0007229	integrin-mediated signaling pathway	5	8.63e-05
GO:1902105	regulation of leukocyte differentiation	7	9.32e-05
GO:0051384	response to glucocorticoid	6	9.35e-05
GO:2000401	regulation of lymphocyte migration	4	9.66e-05
GO:0051716	cellular response to stimulus	30	9.78e-05
GO:0014074	response to purine-containing compound	6	0.000108
GO:0043491	protein kinase B signaling	4	0.000108
GO:0071622	regulation of granulocyte chemotaxis	4	0.000108
GO:0045937	positive regulation of phosphate metabolic process	12	0.000114
GO:0046651	lymphocyte proliferation	5	0.000114
GO:0001819	positive regulation of cytokine production	8	0.000121
GO:0051241	negative regulation of multicellular organismal process	12	0.000123
GO:0032570	response to progesterone	4	0.00013
GO:0007204	positive regulation of cytosolic calcium ion concentration	6	0.000132
GO:0001934	positive regulation of protein phosphorylation	11	0.000133
GO:0001932	regulation of protein phosphorylation	13	0.000143
GO:0050727	regulation of inflammatory response	7	0.000144
GO:0035556	intracellular signal transduction	16	0.000146
GO:0045944	positive regulation of transcription from RNA polymerase II promoter	12	0.000167
GO:0045893	positive regulation of transcription, DNA-templated	14	0.000178
GO:0034599	cellular response to oxidative stress	6	0.000182
GO:0002274	myeloid leukocyte activation	5	0.000186
GO:0002768	immune response-regulating cell surface receptor signaling pathway	8	0.000186
GO:0009893	positive regulation of metabolic process	22	0.000201
GO:0002573	myeloid leukocyte differentiation	5	0.000214
GO:0002697	regulation of immune effector process	8	0.00024
GO:0000302	response to reactive oxygen species	6	0.000246
GO:0043200	response to amino acid	5	0.000246
GO:0061138	morphogenesis of a branching epithelium	6	0.000246
GO:0051050	positive regulation of transport	11	0.000269
GO:0032870	cellular response to hormone stimulus	9	0.000278
GO:0048545	response to steroid hormone	8	0.000278
GO:0071560	cellular response to transforming growth factor beta stimulus	6	0.000278
GO:0051052	regulation of DNA metabolic process	7	0.00028
GO:0071403	cellular response to high density lipoprotein particle stimulus	2	0.0003
GO:0090265	positive regulation of immune complex clearance by monocytes and macrophages	2	0.0003
GO:0002819	regulation of adaptive immune response	5	0.000301
GO:0045428	regulation of nitric oxide biosynthetic process	4	0.000322
GO:0044092	negative regulation of molecular function	12	0.000327
GO:2000641	regulation of early endosome to late endosome transport	3	0.000327
GO:0044344	cellular response to fibroblast growth factor stimulus	6	0.000329
GO:0048519	negative regulation of biological process	24	0.000329
GO:0048523	negative regulation of cellular process	23	0.000333
GO:0032270	positive regulation of cellular protein metabolic process	13	0.000338
GO:0032386	regulation of intracellular transport	9	0.000376
GO:0042592	homeostatic process	13	0.000379
GO:0002252	immune effector process	8	0.000387
GO:1901655	cellular response to ketone	4	0.000395
GO:0032268	regulation of cellular protein metabolic process	17	0.000421
GO:0002763	positive regulation of myeloid leukocyte differentiation	4	0.000425
GO:0000165	MAPK cascade	6	0.000429
GO:0042531	positive regulation of tyrosine phosphorylation of STAT protein	4	0.000455
GO:0002548	monocyte chemotaxis	3	0.000462
GO:1903829	positive regulation of cellular protein localization	7	0.000518
GO:0002286	T cell activation involved in immune response	4	0.000522
GO:0042832	defense response to protozoan	3	0.000541
GO:0048247	lymphocyte chemotaxis	3	0.000541
GO:0042108	positive regulation of cytokine biosynthetic process	4	0.000553
GO:0006968	cellular defense response	4	0.000591
GO:0023057	negative regulation of signaling	12	0.000596
GO:0051092	positive regulation of NF-kappaB transcription factor activity	5	0.000624
GO:1902531	regulation of intracellular signal transduction	13	0.000624
GO:0007275	multicellular organismal development	23	0.000627
GO:0042119	neutrophil activation	3	0.000627
GO:1901623	regulation of lymphocyte chemotaxis	3	0.000627
GO:0010648	negative regulation of cell communication	12	0.000637
GO:0060429	epithelium development	11	0.000654
GO:0031668	cellular response to extracellular stimulus	6	0.000685
GO:0042110	T cell activation	6	0.000685
GO:0060341	regulation of cellular localization	12	0.000697
GO:0070230	positive regulation of lymphocyte apoptotic process	3	0.000713
GO:0045597	positive regulation of cell differentiation	10	0.000722
GO:0032388	positive regulation of intracellular transport	7	0.000755
GO:0002291	T cell activation via T cell receptor contact with antigen bound to MHC molecule on antigen presenting cell	2	0.000762
GO:0009966	regulation of signal transduction	17	0.000762
GO:0070487	monocyte aggregation	2	0.000762
GO:0071363	cellular response to growth factor stimulus	9	0.000764
GO:0045123	cellular extravasation	3	0.000809
GO:0044087	regulation of cellular component biogenesis	9	0.00082
GO:0046683	response to organophosphorus	5	0.000821
GO:0009615	response to virus	6	0.000824
GO:0038093	Fc receptor signaling pathway	6	0.000824
GO:0071417	cellular response to organonitrogen compound	8	0.000835
GO:0034146	toll-like receptor 5 signaling pathway	4	0.000854
GO:0034166	toll-like receptor 10 signaling pathway	4	0.000854
GO:0023051	regulation of signaling	18	0.000895
GO:0007179	transforming growth factor beta receptor signaling pathway	5	0.000899
GO:0045672	positive regulation of osteoclast differentiation	3	0.000908
GO:1903827	regulation of cellular protein localization	8	0.000997
GO:0045595	regulation of cell differentiation	13	0.00104
GO:0032102	negative regulation of response to external stimulus	6	0.00105
GO:2000377	regulation of reactive oxygen species metabolic process	5	0.00105
GO:0002699	positive regulation of immune effector process	5	0.00112
GO:0009968	negative regulation of signal transduction	11	0.00114
GO:0038123	toll-like receptor TLR1:TLR2 signaling pathway	4	0.00117
GO:0038124	toll-like receptor TLR6:TLR2 signaling pathway	4	0.00117
GO:0034162	toll-like receptor 9 signaling pathway	4	0.00123
GO:0071260	cellular response to mechanical stimulus	4	0.00123
GO:0002675	positive regulation of acute inflammatory response	3	0.00129
GO:0034134	toll-like receptor 2 signaling pathway	4	0.00129
GO:0014805	smooth muscle adaptation	2	0.0014
GO:0043278	response to morphine	3	0.00144
GO:0060627	regulation of vesicle-mediated transport	7	0.00144
GO:0061028	establishment of endothelial barrier	3	0.00144
GO:0071548	response to dexamethasone	3	0.00144
GO:0031589	cell-substrate adhesion	5	0.00145
GO:0035666	TRIF-dependent toll-like receptor signaling pathway	4	0.00156
GO:2000379	positive regulation of reactive oxygen species metabolic process	4	0.00163
GO:0010646	regulation of cell communication	18	0.00165
GO:0009888	tissue development	13	0.00168
GO:0044707	single-multicellular organism process	26	0.00176
GO:0032868	response to insulin	6	0.0018
GO:0002755	MyD88-dependent toll-like receptor signaling pathway	4	0.00186
GO:0032880	regulation of protein localization	10	0.00186
GO:0030212	hyaluronan metabolic process	3	0.00192
GO:0032735	positive regulation of interleukin-12 production	3	0.00192
GO:0033273	response to vitamin	4	0.00193
GO:0034138	toll-like receptor 3 signaling pathway	4	0.00193
GO:0007167	enzyme linked receptor protein signaling pathway	10	0.00196
GO:0048608	reproductive structure development	7	0.00212
GO:0009653	anatomical structure morphogenesis	15	0.00213
GO:0061419	positive regulation of transcription from RNA polymerase II promoter in response to hypoxia	2	0.00216
GO:0071803	positive regulation of podosome assembly	2	0.00216
GO:2000630	positive regulation of miRNA metabolic process	2	0.00216
GO:0061458	reproductive system development	7	0.00223
GO:0051130	positive regulation of cellular component organization	11	0.00225
GO:0038095	Fc-epsilon receptor signaling pathway	5	0.00227
GO:0006984	ER-nucleus signaling pathway	3	0.00229
GO:0050729	positive regulation of inflammatory response	4	0.00236
GO:0097306	cellular response to alcohol	4	0.00236
GO:0010035	response to inorganic substance	7	0.00238
GO:0032459	regulation of protein oligomerization	3	0.00248
GO:0032965	regulation of collagen biosynthetic process	3	0.00248
GO:0048731	system development	20	0.0025
GO:0043154	negative regulation of cysteine-type endopeptidase activity involved in apoptotic process	4	0.00254
GO:0034614	cellular response to reactive oxygen species	4	0.00265
GO:0048771	tissue remodeling	4	0.00265
GO:0022008	neurogenesis	12	0.00269
GO:0001101	response to acid chemical	6	0.0029
GO:0001525	angiogenesis	6	0.003
GO:0003006	developmental process involved in reproduction	8	0.003
GO:0060558	regulation of calcidiol 1-monooxygenase activity	2	0.00305
GO:0060754	positive regulation of mast cell chemotaxis	2	0.00305
GO:0071316	cellular response to nicotine	2	0.00305
GO:1903649	regulation of cytoplasmic transport	7	0.0031
GO:0007157	heterophilic cell-cell adhesion via plasma membrane cell adhesion molecules	3	0.00312
GO:0045429	positive regulation of nitric oxide biosynthetic process	3	0.00312
GO:0050918	positive chemotaxis	3	0.00312
GO:0002822	regulation of adaptive immune response based on somatic recombination of immune receptors built from immunoglobulin superfamily domains	4	0.00316
GO:0002706	regulation of lymphocyte mediated immunity	4	0.00328
GO:0014070	response to organic cyclic compound	9	0.00328
GO:0031669	cellular response to nutrient levels	5	0.00335
GO:0009314	response to radiation	7	0.00366
GO:0050789	regulation of biological process	35	0.00387
GO:0030098	lymphocyte differentiation	5	0.00408
GO:0031622	positive regulation of fever generation	2	0.00408
GO:0045084	positive regulation of interleukin-12 biosynthetic process	2	0.00408
GO:0050798	activated T cell proliferation	2	0.00408
GO:0051051	negative regulation of transport	7	0.00408
GO:0090037	positive regulation of protein kinase C signaling	2	0.00408
GO:2000643	positive regulation of early endosome to late endosome transport	2	0.00408
GO:0042098	T cell proliferation	3	0.00416
GO:0043086	negative regulation of catalytic activity	9	0.0042
GO:0022604	regulation of cell morphogenesis	7	0.00433
GO:0051336	regulation of hydrolase activity	11	0.0044
GO:0008285	negative regulation of cell proliferation	8	0.00465
GO:0001910	regulation of leukocyte mediated cytotoxicity	3	0.00477
GO:0051093	negative regulation of developmental process	9	0.00508
GO:0009266	response to temperature stimulus	5	0.00519
GO:0032966	negative regulation of collagen biosynthetic process	2	0.0052
GO:0034116	positive regulation of heterotypic cell-cell adhesion	2	0.0052
GO:0045348	positive regulation of MHC class II biosynthetic process	2	0.0052
GO:0048010	vascular endothelial growth factor receptor signaling pathway	4	0.0052
GO:0051924	regulation of calcium ion transport	5	0.0052
GO:2000501	regulation of natural killer cell chemotaxis	2	0.0052
GO:2001028	positive regulation of endothelial cell chemotaxis	2	0.0052
GO:0002637	regulation of immunoglobulin production	3	0.00571
GO:0045861	negative regulation of proteolysis	6	0.00577
GO:0007160	cell-matrix adhesion	4	0.00591
GO:0009887	organ morphogenesis	9	0.00591
GO:0032479	regulation of type I interferon production	4	0.00608
GO:0045471	response to ethanol	4	0.00626
GO:0002676	regulation of chronic inflammatory response	2	0.00649
GO:0010759	positive regulation of macrophage chemotaxis	2	0.00649
GO:1903672	positive regulation of sprouting angiogenesis	2	0.00649
GO:0006275	regulation of DNA replication	4	0.00661
GO:0001817	regulation of cytokine production	7	0.00675
GO:0002223	stimulatory C-type lectin receptor signaling pathway	4	0.00701
GO:0009628	response to abiotic stimulus	10	0.00716
GO:0048661	positive regulation of smooth muscle cell proliferation	3	0.00756
GO:1904035	regulation of epithelial cell apoptotic process	3	0.00756
GO:0051701	interaction with host	4	0.00762
GO:0002523	leukocyte migration involved in inflammatory response	2	0.00782
GO:0010820	positive regulation of T cell chemotaxis	2	0.00782
GO:0042113	B cell activation	4	0.00782
GO:0010332	response to gamma radiation	3	0.00788
GO:0030168	platelet activation	5	0.00797
GO:0050708	regulation of protein secretion	6	0.00815
GO:0043542	endothelial cell migration	3	0.00831
GO:0007267	cell-cell signaling	9	0.00837
GO:0010468	regulation of gene expression	20	0.00857
GO:0048514	blood vessel morphogenesis	6	0.00871
GO:0051223	regulation of protein transport	8	0.00898
GO:0044767	single-organism developmental process	22	0.00907
GO:0032768	regulation of monooxygenase activity	3	0.00919
GO:0010212	response to ionizing radiation	4	0.00929
GO:0045073	regulation of chemokine biosynthetic process	2	0.00929
GO:0051235	maintenance of location	4	0.00929
GO:0043065	positive regulation of apoptotic process	7	0.00943
GO:0051054	positive regulation of DNA metabolic process	4	0.00953
GO:0014823	response to activity	3	0.01
GO:0035690	cellular response to drug	3	0.01
GO:0022414	reproductive process	10	0.0103
GO:0032269	negative regulation of cellular protein metabolic process	9	0.0106
GO:0071383	cellular response to steroid hormone stimulus	4	0.0106
GO:0031065	positive regulation of histone deacetylation	2	0.0108
GO:0036499	PERK-mediated unfolded protein response	2	0.0108
GO:0043922	negative regulation by host of viral transcription	2	0.0108
GO:0051346	negative regulation of hydrolase activity	6	0.0108
GO:1903651	positive regulation of cytoplasmic transport	5	0.0111
GO:0050794	regulation of cellular process	33	0.0114
GO:0044093	positive regulation of molecular function	12	0.0116
GO:0048732	gland development	6	0.0116
GO:0071214	cellular response to abiotic stimulus	5	0.0116
GO:0030154	cell differentiation	17	0.0117
GO:0019219	regulation of nucleobase-containing compound metabolic process	19	0.0119
GO:0046634	regulation of alpha-beta T cell activation	3	0.012
GO:0002824	positive regulation of adaptive immune response based on somatic recombination of immune receptors built from immunoglobulin superfamily domains	3	0.0124
GO:0030214	hyaluronan catabolic process	2	0.0124
GO:0031293	membrane protein intracellular domain proteolysis	2	0.0124
GO:0036120	cellular response to platelet-derived growth factor stimulus	2	0.0124
GO:0051222	positive regulation of protein transport	6	0.013
GO:0048754	branching morphogenesis of an epithelial tube	4	0.0131
GO:1903035	negative regulation of response to wounding	4	0.0131
GO:0007399	nervous system development	13	0.0134
GO:0045740	positive regulation of DNA replication	3	0.0135
GO:0048856	anatomical structure development	20	0.0137
GO:0002360	T cell lineage commitment	2	0.0139
GO:0009408	response to heat	4	0.0139
GO:0032682	negative regulation of chemokine production	2	0.0139
GO:0048246	macrophage chemotaxis	2	0.0139
GO:0051023	regulation of immunoglobulin secretion	2	0.0139
GO:1903530	regulation of secretion by cell	7	0.0139
GO:0070201	regulation of establishment of protein localization	8	0.014
GO:0051607	defense response to virus	4	0.0149
GO:0002042	cell migration involved in sprouting angiogenesis	2	0.0158
GO:0002544	chronic inflammatory response	2	0.0158
GO:0010744	positive regulation of macrophage derived foam cell differentiation	2	0.0158
GO:0030224	monocyte differentiation	2	0.0158
GO:0031058	positive regulation of histone modification	3	0.0158
GO:0032695	negative regulation of interleukin-12 production	2	0.0158
GO:0050930	induction of positive chemotaxis	2	0.0158
GO:0051248	negative regulation of protein metabolic process	9	0.0158
GO:1901215	negative regulation of neuron death	4	0.0162
GO:0010638	positive regulation of organelle organization	7	0.0167
GO:0002526	acute inflammatory response	3	0.0169
GO:0010038	response to metal ion	5	0.0171
GO:1903533	regulation of protein targeting	5	0.0173
GO:0045446	endothelial cell differentiation	3	0.0175
GO:0030949	positive regulation of vascular endothelial growth factor receptor signaling pathway	2	0.0176
GO:0070234	positive regulation of T cell apoptotic process	2	0.0176
GO:0072678	T cell migration	2	0.0176
GO:0048511	rhythmic process	5	0.0177
GO:0044702	single organism reproductive process	9	0.0179
GO:0090132	epithelium migration	3	0.018
GO:0001568	blood vessel development	6	0.0183
GO:2000177	regulation of neural precursor cell proliferation	3	0.0187
GO:1903531	negative regulation of secretion by cell	4	0.0193
GO:0043112	receptor metabolic process	3	0.0194
GO:0051817	modification of morphology or physiology of other organism involved in symbiotic interaction	3	0.0194
GO:0060255	regulation of macromolecule metabolic process	23	0.0198
GO:0048513	organ development	15	0.02
GO:0065009	regulation of molecular function	15	0.0214
GO:0030225	macrophage differentiation	2	0.0217
GO:0030728	ovulation	2	0.0217
GO:0042534	regulation of tumor necrosis factor biosynthetic process	2	0.0217
GO:0048699	generation of neurons	10	0.0222
GO:0080090	regulation of primary metabolic process	23	0.0222
GO:0001944	vasculature development	6	0.0229
GO:0071375	cellular response to peptide hormone stimulus	5	0.0229
GO:0002705	positive regulation of leukocyte mediated immunity	3	0.023
GO:0070723	response to cholesterol	2	0.0239
GO:1904037	positive regulation of epithelial cell apoptotic process	2	0.0239
GO:0003158	endothelium development	3	0.0246
GO:0032481	positive regulation of type I interferon production	3	0.0254
GO:0009651	response to salt stress	2	0.026
GO:0032461	positive regulation of protein oligomerization	2	0.026
GO:0051043	regulation of membrane protein ectodomain proteolysis	2	0.026
GO:0090023	positive regulation of neutrophil chemotaxis	2	0.026
GO:2000178	negative regulation of neural precursor cell proliferation	2	0.026
GO:0030100	regulation of endocytosis	4	0.0265
GO:0022602	ovulation cycle process	3	0.0269
GO:0032649	regulation of interferon-gamma production	3	0.0269
GO:0033554	cellular response to stress	11	0.0273
GO:0009895	negative regulation of catabolic process	4	0.0279
GO:0002437	inflammatory response to antigenic stimulus	2	0.0282
GO:0046640	regulation of alpha-beta T cell proliferation	2	0.0282
GO:0030183	B cell differentiation	3	0.0283
GO:0007169	transmembrane receptor protein tyrosine kinase signaling pathway	7	0.0284
GO:0006898	receptor-mediated endocytosis	4	0.0291
GO:0009892	negative regulation of metabolic process	14	0.0302
GO:0043536	positive regulation of blood vessel endothelial cell migration	2	0.0302
GO:0050790	regulation of catalytic activity	13	0.0302
GO:0071549	cellular response to dexamethasone stimulus	2	0.0302
GO:1902253	regulation of intrinsic apoptotic signaling pathway by p53 class mediator	2	0.0302
GO:0051651	maintenance of location in cell	3	0.0305
GO:1902679	negative regulation of RNA biosynthetic process	9	0.0305
GO:0002698	negative regulation of immune effector process	3	0.0314
GO:0032680	regulation of tumor necrosis factor production	3	0.0314
GO:0033138	positive regulation of peptidyl-serine phosphorylation	3	0.0314
GO:1900542	regulation of purine nucleotide metabolic process	4	0.0314
GO:0044763	single-organism cellular process	34	0.0319
GO:0001836	release of cytochrome c from mitochondria	2	0.0325
GO:0045191	regulation of isotype switching	2	0.0325
GO:0043903	regulation of symbiosis, encompassing mutualism through parasitism	4	0.0328
GO:0051172	negative regulation of nitrogen compound metabolic process	10	0.0328
GO:0009890	negative regulation of biosynthetic process	10	0.0329
GO:0003018	vascular process in circulatory system	3	0.033
GO:0034976	response to endoplasmic reticulum stress	4	0.0332
GO:0010634	positive regulation of epithelial cell migration	3	0.0337
GO:0031323	regulation of cellular metabolic process	23	0.0337
GO:0098542	defense response to other organism	5	0.0337
GO:1902115	regulation of organelle assembly	3	0.0337
GO:0010629	negative regulation of gene expression	10	0.0338
GO:0008585	female gonad development	3	0.0344
GO:0032675	regulation of interleukin-6 production	3	0.0344
GO:0043406	positive regulation of MAP kinase activity	4	0.0344
GO:0050769	positive regulation of neurogenesis	5	0.0351
GO:0071407	cellular response to organic cyclic compound	5	0.0351
GO:0009790	embryo development	8	0.036
GO:0032844	regulation of homeostatic process	5	0.036
GO:0002683	negative regulation of immune system process	5	0.0363
GO:0007292	female gamete generation	3	0.0363
GO:0002828	regulation of type 2 immune response	2	0.0367
GO:1902042	negative regulation of extrinsic apoptotic signaling pathway via death domain receptors	2	0.0367
GO:0006816	calcium ion transport	4	0.0376
GO:0042542	response to hydrogen peroxide	3	0.0392
GO:0046545	development of primary female sexual characteristics	3	0.0392
GO:0042036	negative regulation of cytokine biosynthetic process	2	0.0394
GO:0001701	in utero embryonic development	5	0.0399
GO:0045807	positive regulation of endocytosis	3	0.04
GO:0051591	response to cAMP	3	0.04
GO:0042698	ovulation cycle	3	0.0411
GO:0045580	regulation of T cell differentiation	3	0.0411
GO:0050864	regulation of B cell activation	3	0.0411
GO:0030162	regulation of proteolysis	7	0.0413
GO:0000122	negative regulation of transcription from RNA polymerase II promoter	7	0.0417
GO:0030823	regulation of cGMP metabolic process	2	0.0417
GO:0042116	macrophage activation	2	0.0417
GO:0043114	regulation of vascular permeability	2	0.0417
GO:0046688	response to copper ion	2	0.0417
GO:0050709	negative regulation of protein secretion	3	0.0418
GO:0048646	anatomical structure formation involved in morphogenesis	8	0.0429
GO:0034113	heterotypic cell-cell adhesion	2	0.0444
GO:0045687	positive regulation of glial cell differentiation	2	0.0444
GO:0043270	positive regulation of ion transport	4	0.0454
GO:0002639	positive regulation of immunoglobulin production	2	0.0473
GO:0022612	gland morphogenesis	3	0.0473
GO:0038061	NIK/NF-kappaB signaling	2	0.0473
GO:0051928	positive regulation of calcium ion transport	3	0.0473
GO:0043122	regulation of I-kappaB kinase/NF-kappaB signaling	4	0.0482
GO:1902532	negative regulation of intracellular signal transduction	5	0.0496
